# Supplementary material for: Tamarixetin Suppresses Colorectal Cancer Progression by Targeting DPP7‐Mediated WNT3A/β‐Catenin Signalling Pathway
Source: J Cell Mol Med. 2025 Aug 22;29(16):e70787. doi: 10.1111/jcmm.70787 (PMC12372979; doi:10.1111/jcmm.70787)
Supplement: Supplementary file 6 — Table S1. Supporting Information. [file JCMM-29-e70787-s003.xlsx]

## Sheet: Sheet1
Table S1. Primer sequences and shRNAs used in this study
Gene		Sequence (5'->3')
DPP7	Forward primer	CTGGTGTCGGACAGGTTCTG
	Reverse primer	GTGGGGTAGGGGTAGTCCAT
SCN3A	Forward primer	GTGCCACCTCTGCCTTGTAT
	Reverse primer	CTCAACGCTGAGACATTGCC
RPS6KA1	Forward primer	GATCAGCCAGACCTCTCTGC
	Reverse primer	GATAGAGCTTGCCCTCGGTC
ERAP1	Forward primer	AGCAGTAATGATCGGGCGAG
	Reverse primer	CAAACACTGCCAAGGTCACG
sh-DPP7-1		CCAGCAACAATGTGACCGATA
sh-DPP7-2		CCGACAGATCAAGGACTTGTT
sh-DPP7-3		CACCTTCTTCTACACTGGGAA
