# Supplementary material for: Tamarixetin Suppresses Colorectal Cancer Progression by Targeting DPP7‐Mediated WNT3A/β‐Catenin Signalling Pathway
Source: J Cell Mol Med. 2025 Aug 22;29(16):e70787. doi: 10.1111/jcmm.70787 (PMC12372979; doi:10.1111/jcmm.70787)
Supplement: Supplementary file 7 — Table S2. Supporting Information. [file JCMM-29-e70787-s010.xlsx]

## Sheet: Sheet1
Exported data
Target Name	ChEMBL-ID	UniProt ID	PDB Visualization	TTD ID	Probability	Model accuracy	Symbol
Endoplasmic reticulum-associated amyloid beta-peptide-binding protein	CHEMBL4159	Q99714	2O23	Not Available	0.9931	0.7016	HSD17B10
Tyrosyl-DNA phosphodiesterase 1	CHEMBL1075138	Q9NUW8	6N0D	Not Available	0.9751	0.7122	TDP1
Arachidonate 12-lipoxygenase	CHEMBL3687	P18054	3D3L	Not Available	0.9742	0.7557	ALOX12
DNA-(apurinic or apyrimidinic site) lyase	CHEMBL5619	P27695	6BOW	T13348	0.9671	0.9111	APEX1
Dual specificity protein phosphatase 3	CHEMBL2635	P51452	3F81	Not Available	0.9618	0.94	DUSP3
DNA topoisomerase II alpha	CHEMBL1806	P11388	6ZY5	T17048	0.9499	0.89	TOP2A
Kruppel-like factor 5	CHEMBL1293249	Q13887	Not Available	Not Available	0.9498	0.8633	KLF5
Cathepsin D	CHEMBL2581	P07339	4OD9	T67102	0.944	0.9895	CTSD
Xanthine dehydrogenase	CHEMBL1929	P47989	2E1Q	T40954	0.9346	0.9612	XDH
Transthyretin	CHEMBL3194	P02766	6SUG	T86462	0.9339	0.9071	TTR
Monoamine oxidase A	CHEMBL1951	P21397	2Z5Y	Not Available	0.9134	0.9149	MAOA
Transcription intermediary factor 1-alpha	CHEMBL3108638	O15164	4YBM	Not Available	0.9053	0.9556	TRIM24
Dual specificity protein kinase CLK4	CHEMBL4203	Q9HAZ1	6FYV	Not Available	0.8805	0.9445	CLK4
Glycine transporter 2	CHEMBL3060	Q9Y345	Not Available	Not Available	0.8702	0.9917	SLC6A5
G-protein coupled receptor 120	CHEMBL5339	Q5NUL3	Not Available	Not Available	0.8668	0.9578	FFAR4
Nuclear factor NF-kappa-B p105 subunit	CHEMBL3251	P19838	1SVC	Not Available	0.8608	0.9609	NFKB1
Serine/threonine-protein kinase/endoribonuclease IRE1	CHEMBL1163101	O75460	6W39	Not Available	0.857	0.9811	ERN1
Thyroid hormone receptor alpha	CHEMBL1860	P10827	3ILZ	T79591	0.8538	0.9915	THRA
Pregnane X receptor	CHEMBL3401	O75469	6TFI	T82702	0.8399	0.9473	NR1I2
Casein kinase II alpha/beta	CHEMBL3038477	P67870	6TLS	T51565	0.8311	0.9923	CSNK2B
Protein Mdm4	CHEMBL1255126	O15151	6Q9Y	T36741	0.8296	0.902	MDM4
Ribosomal protein S6 kinase alpha 3	CHEMBL2345	P51812	4D9T	Not Available	0.8294	0.9564	RPS6KA3
G-protein coupled bile acid receptor 1	CHEMBL5409	Q8TDU6	7CFM	T86273	0.8225	0.9365	GPBAR1
Glycine receptor subunit alpha-1	CHEMBL5845	P23415	4X5T	T50269	0.8212	0.9071	GLRA1
Glyoxalase I	CHEMBL2424	Q04760	3W0T	Not Available	0.8183	0.9167	GLO1
L-lactate dehydrogenase B chain	CHEMBL4940	P07195	1I0Z	Not Available	0.8095	0.9553	LDHB
Histone deacetylase 2	CHEMBL1937	Q92769	7KBG	T51191	0.7984	0.9475	HDAC2
Protein-tyrosine phosphatase 2C	CHEMBL3864	Q06124	5EHR	T13057	0.7864	0.9442	PTPN11
Proteasome component C5	CHEMBL4208	P20618	6KWY	Not Available	0.7858	0.9	PSMB1
Inosine-5'-monophosphate dehydrogenase 2	CHEMBL2002	P12268	6I0M	T86573	0.7809	0.9821	IMPDH2
Nuclear receptor ROR-beta	CHEMBL3091268	Q92753	Not Available	Not Available	0.7783	0.955	RORB
Phosphodiesterase 11A	CHEMBL2717	Q9HCR9	Not Available	Not Available	0.7721	0.85	PDE11A
Histone deacetylase 8	CHEMBL3192	Q9BY41	5VI6	T28887	0.7657	0.9399	HDAC8
NT-3 growth factor receptor	CHEMBL5608	Q16288	6KZD	Not Available	0.755	0.9589	NTRK3
Glutamate receptor ionotropic, AMPA 2	CHEMBL4016	P42262	2WJW	T42392	0.7548	0.8692	GRIA2
Phosphodiesterase 3A	CHEMBL241	Q14432	7LRC	T88975	0.7344	0.9294	PDE3A
Nuclear factor erythroid 2-related factor 2	CHEMBL1075094	Q16236	2FLU	Not Available	0.7311	0.96	NFE2L2
Hypoxia-inducible factor 1 alpha	CHEMBL4261	Q16665	4H6J	Not Available	0.7226	0.8514	HIF1A
Voltage-gated N-type calcium channel alpha-1B subunit	CHEMBL4478	Q00975	Not Available	T38338	0.7045	0.9714	CACNA1B
Glucose transporter	CHEMBL2535	P11166	6THA	Not Available	0.7035	0.9875	SLC2A1
Glycogen synthase kinase-3 beta	CHEMBL262	P49841	1J1B	Not Available	0.7035	0.9572	GSK3B
Coagulation factor XIII	CHEMBL4530	P00488	4KTY	Not Available	0.703	0.96	F13A1
Vasopressin V1b receptor	CHEMBL1921	P47901	Not Available	Not Available	0.6971	0.925	AVPR1B
Adaptor-associated kinase	CHEMBL3830	Q2M2I8	5TE0	T98271	0.6925	0.831	AAK1
Macrophage migration inhibitory factor	CHEMBL2085	P14174	6B1K	T39977	0.6904	0.8078	MIF
Voltage-gated potassium channel subunit Kv1.5	CHEMBL4306	P22460	Not Available	T17569	0.6882	0.9403	KCNA5
Dual specificity phosphatase Cdc25C	CHEMBL2378	P30307	3OP3	Not Available	0.6799	0.9667	CDC25C
Methionine aminopeptidase 2	CHEMBL3922	P50579	1B6A	T75596	0.6791	0.9728	METAP2
Aminopeptidase N	CHEMBL1907	P15144	4FYT	T67272	0.6786	0.9331	ANPEP
Lysosomal Pro-X carboxypeptidase	CHEMBL2335	P42785	3N2Z	Not Available	0.6758	1	PRCP
C5a anaphylatoxin chemotactic receptor	CHEMBL2373	P21730	6C1R	T15439	0.6738	0.9262	C5AR1
PI3-kinase p110-alpha/p85-alpha	CHEMBL2111367	P27986	4JPS	T80276	0.6645	0.9433	PIK3R1
Nuclear receptor subfamily 4 group A member 1	CHEMBL1293229	P22736	4RZF	Not Available	0.6567	0.78	NR4A1
Choline kinase alpha	CHEMBL3117	P35790	4DA5	T55709	0.6555	0.78	CHKA
Niemann-Pick C1 protein	CHEMBL1293277	O15118	6W5S	Not Available	0.6536	0.8111	NPC1
Cystic fibrosis transmembrane conductance regulator	CHEMBL4051	P13569	6MSM	T55654	0.6499	0.9571	CFTR
Glutaminase kidney isoform, mitochondrial	CHEMBL2146302	O94925	3UO9	T86734	0.639	1	GLS
Aldo-keto reductase family 1 member C1	CHEMBL5905	Q04828	1MRQ	Not Available	0.6385	0.9179	AKR1C1
Acyl-CoA desaturase	CHEMBL5555	O00767	4ZYO	T10897	0.633	0.975	SCD
Dopamine D1 receptor	CHEMBL2056	P21728	7JVP	Not Available	0.6236	0.91	DRD1
Beta-glucosidase	CHEMBL3761	Q9HCG7	Not Available	Not Available	0.6175	0.99	GBA2
Serine/threonine-protein kinase TBK1	CHEMBL5408	Q9UHD2	6NT9	Not Available	0.6158	0.9048	TBK1
Tissue factor pathway inhibitor	CHEMBL3713062	P10646	5NMV	T78890	0.6136	0.9733	TFPI
Protein kinase C zeta	CHEMBL3438	Q05513	Not Available	T59190	0.6135	0.8848	PRKCZ
Phosphodiesterase 3B	CHEMBL290	Q13370	1SO2	Not Available	0.6078	0.94	PDE3B
Cyclin-dependent kinase 1/cyclin B	CHEMBL2094127	P06493	6GU2	T49898	0.6064	0.96	CDK1
Sodium channel protein type III alpha subunit	CHEMBL5163	Q9NY46	Not Available	T76937	0.6045	0.969	SCN3A
Serine/threonine-protein kinase receptor R3	CHEMBL5311	P37023	3MY0	T36959	0.6025	0.8267	ACVRL1
Ribosomal protein S6 kinase alpha 1	CHEMBL2553	Q15418	2Z7Q	Not Available	0.5976	0.8511	RPS6KA1
Lysine-specific demethylase 4A	CHEMBL5896	O75164	6G5X	Not Available	0.5869	0.9909	KDM4A
Signal transducer and activator of transcription 1-alpha/beta	CHEMBL6101	P42224	1YVL	T64205	0.585	0.7262	STAT1
Cytochrome P450 3A4	CHEMBL340	P08684	5VCC	T37848	0.5844	0.9119	CYP3A4
Activin receptor type-1	CHEMBL5903	Q04771	6I1S	Not Available	0.5809	0.8993	ACVR1
Cyclin-dependent kinase 5	CHEMBL4036	Q00535	4AU8	T20973	0.576	0.7909	CDK5
Endoplasmic reticulum aminopeptidase 1	CHEMBL5939	Q9NZ08	6Q4R	Not Available	0.5747	1	ERAP1
Tissue-type plasminogen activator	CHEMBL1873	P00750	1RTF	T45299	0.5747	0.9333	PLAT
P2X purinoceptor 4	CHEMBL2104	Q99571	Not Available	T60330	0.5744	0.975	P2RX4
DCN1-like protein 1	CHEMBL4105838	Q96GG9	6BG3	Not Available	0.5677	0.95	DCUN1D1
NADPH oxidase 1	CHEMBL1287628	Q9Y5S8	Not Available	Not Available	0.567	0.9548	NOX1
Peptidyl-prolyl cis-trans isomerase NIMA-interacting 1	CHEMBL2288	Q13526	1PIN	T16308	0.5647	0.9171	PIN1
Serine/threonine protein kinase NLK	CHEMBL5364	Q9UBE8	Not Available	Not Available	0.5629	0.79	NLK
Beta-1 adrenergic receptor	CHEMBL213	P08588	7BVQ	T44068	0.5604	0.9556	ADRB1
Calpain 1	CHEMBL3891	P07384	1ZCM	Not Available	0.5598	0.9304	CAPN1
Plasminogen activator inhibitor-1	CHEMBL3475	P05121	3CVM	T15556	0.5593	0.83	SERPINE1
Mineralocorticoid receptor	CHEMBL1994	P08235	4PF3	Not Available	0.5578	1	NR3C2
Galectin-3	CHEMBL4531	P17931	6FOF	T72038	0.5569	0.969	LGALS3
Melanocortin receptor 5	CHEMBL4608	P33032	Not Available	T95302	0.5537	0.97	MC5R
Heat shock protein HSP 90-alpha	CHEMBL3880	P07900	3Q6M	Not Available	0.5473	0.9621	HSP90AA1
G protein-coupled receptor kinase 5	CHEMBL5678	P34947	4TND	Not Available	0.5419	0.88	GRK5
ADAM10	CHEMBL5028	O14672	6BE6	T31902	0.5404	0.975	ADAM10
N-acylsphingosine-amidohydrolase	CHEMBL4349	Q02083	6DXW	Not Available	0.5399	0.93	NAAA
Dipeptidyl peptidase IX	CHEMBL4793	Q86TI2	6EOR	Not Available	0.5388	0.9695	DPP9
Acetyl-CoA carboxylase 2	CHEMBL4829	O00763	3TDC	T08922	0.5378	0.98	ACACB
C-C chemokine receptor type 1	CHEMBL2413	P32246	Not Available	T16016	0.5372	0.895	CCR1
Ectonucleotide pyrophosphatase/phosphodiesterase family member 1	CHEMBL5925	P22413	6WFJ	Not Available	0.5369	0.9238	ENPP1
E3 SUMO-protein ligase CBX4	CHEMBL3232685	O00257	5EPL	Not Available	0.5358	0.93	CBX4
Beta-glucuronidase	CHEMBL2728	P08236	3HN3	T96413	0.5332	0.7768	GUSB
Kelch-like ECH-associated protein 1	CHEMBL2069156	Q14145	6WCQ	Not Available	0.5305	0.8238	KEAP1
Tyrosine-protein kinase receptor UFO	CHEMBL4895	P30530	5U6B	T82383	0.5296	0.9095	AXL
Aldose reductase	CHEMBL1900	P15121	1US0	T26623	0.5271	0.9238	AKR1B1
Dipeptidyl peptidase II	CHEMBL3976	Q9UHL4	4EBB	Not Available	0.5169	0.9229	DPP7
Glutamate NMDA receptor; GRIN1/GRIN2B	CHEMBL1907603	Q05586	5EWM	Not Available	0.5149	0.9589	GRIN1
Sphingosine 1-phosphate receptor Edg-8	CHEMBL2274	Q9H228	Not Available	T50089	0.5116	1	S1PR5
Relaxin receptor 1	CHEMBL1293316	Q9HBX9	Not Available	T73696	0.5079	0.825	RXFP1
TRAF2- and NCK-interacting kinase	CHEMBL4527	Q9UKE5	2X7F	Not Available	0.5067	0.7	TNIK
