# Supplementary material for: Tamarixetin Suppresses Colorectal Cancer Progression by Targeting DPP7‐Mediated WNT3A/β‐Catenin Signalling Pathway
Source: J Cell Mol Med. 2025 Aug 22;29(16):e70787. doi: 10.1111/jcmm.70787 (PMC12372979; doi:10.1111/jcmm.70787)
Supplement: Supplementary file 8 — Table S3. Supporting Information. [file JCMM-29-e70787-s008.xlsx]

## Sheet: Sheet 1
Table S3. Differential Gene Analysis in TCGA-COAD
id	baseMean	log2FoldChange	lfcSE	stat	pvalue	padj	gene_name	gene_type
ENSG00000000003.15	5185.7	0.443066	0.144491	3.06639	0.0021666	0.00473012	TSPAN6	protein_coding
ENSG00000000005.6	41.7759	0.394201	0.301478	1.30756	0.191023	0.261107	TNMD	protein_coding
ENSG00000000419.13	1735.34	0.832766	0.113209	7.35604	1.89447e-13	1.48448e-12	DPM1	protein_coding
ENSG00000000457.14	462.661	-0.275459	0.068247	-4.03621	5.43221e-05	0.000157775	SCYL3	protein_coding
ENSG00000000460.17	327.098	1.2572	0.0935397	13.4402	3.51305e-41	1.97772e-39	C1orf112	protein_coding
ENSG00000000938.13	261.193	0.0896934	0.193229	0.464182	0.642518	0.699817	FGR	protein_coding
ENSG00000000971.16	868.298	-1.21951	0.18657	-6.53651	6.29729e-11	3.8514e-10	CFH	protein_coding
ENSG00000001036.14	2262.03	0.341909	0.0771443	4.43207	9.3334e-06	3.06511e-05	FUCA2	protein_coding
ENSG00000001084.13	1497.35	0.174101	0.0737455	2.36084	0.0182336	0.0327788	GCLC	protein_coding
ENSG00000001167.14	1102.67	0.421922	0.0667425	6.32164	2.588e-10	1.48665e-09	NFYA	protein_coding
ENSG00000001460.18	354.928	-1.18736	0.084571	-14.0398	8.89452e-45	6.27709e-43	STPG1	protein_coding
ENSG00000001461.17	1439.06	-0.752826	0.074572	-10.0953	5.79585e-24	1.03877e-22	NIPAL3	protein_coding
ENSG00000001497.18	2066.52	0.997325	0.0972617	10.254	1.13511e-24	2.14832e-23	LAS1L	protein_coding
ENSG00000001561.7	1018.67	-0.491735	0.107019	-4.59482	4.33113e-06	1.48818e-05	ENPP4	protein_coding
ENSG00000001617.12	1407.56	1.05999	0.153118	6.92269	4.43156e-12	3.04066e-11	SEMA3F	protein_coding
ENSG00000001626.16	6328.98	-0.0164636	0.194875	-0.0844827	0.932673	0.94331	CFTR	protein_coding
ENSG00000001629.10	1737.47	0.149828	0.0787583	1.90237	0.0571223	0.0910553	ANKIB1	protein_coding
ENSG00000001630.17	236.731	0.615289	0.171143	3.59517	0.00032418	0.000823979	CYP51A1	protein_coding
ENSG00000001631.16	209.588	0.564903	0.0958637	5.89277	3.79777e-09	1.90898e-08	KRIT1	protein_coding
ENSG00000002016.18	333.719	-0.265053	0.0862292	-3.07381	0.00211342	0.00462063	RAD52	protein_coding
ENSG00000002079.14	9.91272	2.38497	0.233126	10.2304	1.44974e-24	2.72281e-23	MYH16	transcribed_unitary_pseudogene
ENSG00000002330.14	427.07	-0.216411	0.146942	-1.47277	0.140813	0.200872	BAD	protein_coding
ENSG00000002549.12	3811.66	-0.1839	0.107724	-1.70714	0.0877956	0.132863	LAP3	protein_coding
ENSG00000002586.20	6099.8	-0.26205	0.102142	-2.56555	0.0103011	0.0195814	CD99	protein_coding
ENSG00000002586.20_PAR_Y	0						CD99	protein_coding
ENSG00000002587.10	477.716	0.691136	0.132717	5.2076	1.91303e-07	7.8649e-07	HS3ST1	protein_coding
ENSG00000002726.21	8876.21	-1.92949	0.166531	-11.5864	4.83238e-31	1.38132e-29	AOC1	protein_coding
ENSG00000002745.13	8.20557	-0.710934	0.332532	-2.13794	0.0325216	0.0550895	WNT16	protein_coding
ENSG00000002746.15	39.7811	1.57952	0.233884	6.75343	1.44388e-11	9.39698e-11	HECW1	protein_coding
ENSG00000002822.15	17.772	0.50974	0.22903	2.22565	0.0260376	0.0452387	MAD1L1	protein_coding
ENSG00000002834.18	11203.1	-0.605849	0.0789214	-7.67662	1.63346e-14	1.41891e-13	LASP1	protein_coding
ENSG00000002919.15	841.338	-0.404297	0.0746054	-5.41915	5.98845e-08	2.62074e-07	SNX11	protein_coding
ENSG00000002933.9	7204.84	-0.0404535	0.185424	-0.218167	0.827299	0.854807	TMEM176A	protein_coding
ENSG00000003056.8	2363.55	0.253072	0.0674061	3.75444	0.000173731	0.000463099	M6PR	protein_coding
ENSG00000003096.14	230.61	-0.317613	0.295746	-1.07394	0.28285	0.363842	KLHL13	protein_coding
ENSG00000003137.8	99.1478	-1.36066	0.204643	-6.64895	2.95183e-11	1.86062e-10	CYP26B1	protein_coding
ENSG00000003147.19	2095.76	0.88027	0.0953922	9.22791	2.75964e-20	3.79227e-19	ICA1	protein_coding
ENSG00000003249.15	797.773	2.41708	0.159079	15.1942	3.86347e-52	4.11939e-50	DBNDD1	protein_coding
ENSG00000003393.15	692.568	0.563352	0.0843489	6.67883	2.40865e-11	1.53067e-10	ALS2	protein_coding
ENSG00000003400.15	1362.57	-0.934946	0.111106	-8.41493	3.93146e-17	4.24819e-16	CASP10	protein_coding
ENSG00000003402.20	2690.14	-0.456671	0.0818769	-5.57753	2.43958e-08	1.11876e-07	CFLAR	protein_coding
ENSG00000003436.16	590.31	-0.448639	0.181381	-2.47346	0.013381	0.0248009	TFPI	protein_coding
ENSG00000003509.16	432.699	0.467456	0.0652658	7.16235	7.93078e-13	5.86544e-12	NDUFAF7	protein_coding
ENSG00000003756.17	1791.67	0.0179767	0.0762542	0.235746	0.813629	0.843461	RBM5	protein_coding
ENSG00000003987.14	29.8573	-0.49253	0.187438	-2.62769	0.00859661	0.016627	MTMR7	protein_coding
ENSG00000003989.18	193	-0.762871	0.265069	-2.87801	0.00400191	0.00829534	SLC7A2	protein_coding
ENSG00000004059.11	4245.21	0.365631	0.12794	2.85782	0.00426559	0.00879247	ARF5	protein_coding
ENSG00000004139.14	196.022	0.0551534	0.102063	0.540384	0.588932	0.654568	SARM1	protein_coding
ENSG00000004142.12	4779.46	0.230605	0.0824453	2.79707	0.0051569	0.0104553	POLDIP2	protein_coding
ENSG00000004399.13	2405.08	0.304404	0.144008	2.1138	0.0345321	0.0581141	PLXND1	protein_coding
ENSG00000004455.17	4777.39	-0.0857979	0.0688163	-1.24677	0.212483	0.285754	AK2	protein_coding
ENSG00000004468.13	199.286	-1.05903	0.231285	-4.57887	4.67494e-06	1.59887e-05	CD38	protein_coding
ENSG00000004478.8	6237.02	0.673769	0.111211	6.05846	1.37429e-09	7.28361e-09	FKBP4	protein_coding
ENSG00000004487.17	3987.69	0.790349	0.0769674	10.2686	9.75984e-25	1.85748e-23	KDM1A	protein_coding
ENSG00000004534.15	2096.48	0.337343	0.100073	3.37096	0.000749074	0.00178107	RBM6	protein_coding
ENSG00000004660.15	501.417	0.686604	0.108428	6.33235	2.41462e-10	1.39048e-09	CAMKK1	protein_coding
ENSG00000004700.16	557.137	0.306864	0.100607	3.05012	0.00228753	0.00497254	RECQL	protein_coding
ENSG00000004766.17	849.957	-0.0524488	0.0866424	-0.605348	0.544948	0.615624	VPS50	protein_coding
ENSG00000004776.13	184.462	-2.97388	0.311145	-9.55783	1.20251e-21	1.82226e-20	HSPB6	protein_coding
ENSG00000004777.18	270.256	0.9442	0.140933	6.69962	2.08956e-11	1.33441e-10	ARHGAP33	protein_coding
ENSG00000004779.10	2556.76	0.0223963	0.0972853	0.230213	0.817926	0.846983	NDUFAB1	protein_coding
ENSG00000004799.8	1030.22	-3.32811	0.196807	-16.9105	3.76354e-64	7.85533e-62	PDK4	protein_coding
ENSG00000004809.14	3.36692	-0.0119065	0.274772	-0.0433322	0.965437	0.970988	SLC22A16	protein_coding
ENSG00000004838.14	17.4847	1.09191	0.226905	4.81218	1.49292e-06	5.46992e-06	ZMYND10	protein_coding
ENSG00000004846.16	8.88323	-3.06852	0.433723	-7.07483	1.49636e-12	1.07558e-11	ABCB5	protein_coding
ENSG00000004848.8	23.0222	0.0853189	0.395868	0.215524	0.829359	0.856317	ARX	protein_coding
ENSG00000004864.14	1453.85	-0.126463	0.0860299	-1.46999	0.141564	0.201747	SLC25A13	protein_coding
ENSG00000004866.22	733.437	0.772436	0.0678419	11.3858	4.91996e-30	1.32021e-28	ST7	protein_coding
ENSG00000004897.12	1703.28	0.330085	0.096645	3.41544	0.000636789	0.00153461	CDC27	protein_coding
ENSG00000004939.15	2.44627	-1.28421	0.396266	-3.24078	0.00119204	0.00272916	SLC4A1	protein_coding
ENSG00000004948.16	5.76485	0.646307	0.334816	1.93034	0.0535653	0.0860299	CALCR	protein_coding
ENSG00000004961.15	1310.77	-0.271542	0.0812819	-3.34074	0.00083555	0.00197038	HCCS	protein_coding
ENSG00000004975.12	1032.86	0.00241124	0.0828501	0.0291036	0.976782	0.980683	DVL2	protein_coding
ENSG00000005001.10	811.625	4.05452	0.187639	21.6081	1.50633e-103	1.30693e-100	PRSS22	protein_coding
ENSG00000005007.13	5433.99	0.0321874	0.0742756	0.433351	0.66476	0.718893	UPF1	protein_coding
ENSG00000005020.13	1666.84	-0.699087	0.113521	-6.15823	7.35628e-10	4.02757e-09	SKAP2	protein_coding
ENSG00000005022.6	23119.2	-0.238532	0.128083	-1.86232	0.0625578	0.0985903	SLC25A5	protein_coding
ENSG00000005059.16	543.297	0.492497	0.137966	3.5697	0.000357393	0.000902591	MCUB	protein_coding
ENSG00000005073.6	514.718	0.508456	0.151027	3.36666	0.000760848	0.00180722	HOXA11	protein_coding
ENSG00000005075.15	1355.72	0.22878	0.112853	2.02724	0.0426379	0.0702131	POLR2J	protein_coding
ENSG00000005100.13	983.791	0.684848	0.0744718	9.19607	3.71292e-20	5.05672e-19	DHX33	protein_coding
ENSG00000005102.14	71.1494	-1.41944	0.20689	-6.86082	6.84648e-12	4.609e-11	MEOX1	protein_coding
ENSG00000005108.16	71.6699	-0.932872	0.237415	-3.92929	8.51969e-05	0.000239616	THSD7A	protein_coding
ENSG00000005156.12	1179.06	0.571366	0.0739415	7.72728	1.09869e-14	9.69414e-14	LIG3	protein_coding
ENSG00000005175.10	991.229	0.541254	0.0851048	6.35986	2.01937e-10	1.17341e-09	RPAP3	protein_coding
ENSG00000005187.12	543.759	-0.671477	0.178729	-3.75695	0.000172	0.000458815	ACSM3	protein_coding
ENSG00000005189.20	191.464	0.854816	0.106926	7.99447	1.30129e-15	1.24203e-14	REXO5	protein_coding
ENSG00000005194.15	2022.67	0.432964	0.076077	5.69113	1.26204e-08	5.99315e-08	CIAPIN1	protein_coding
ENSG00000005206.17	2404.89	0.21859	0.129249	1.69124	0.0907914	0.136773	SPPL2B	protein_coding
ENSG00000005238.20	797.843	-0.936539	0.115442	-8.11266	4.95233e-16	4.8947e-15	FAM214B	protein_coding
ENSG00000005243.10	191.051	-0.685905	0.171198	-4.0065	6.16245e-05	0.000177227	COPZ2	protein_coding
ENSG00000005249.13	284.753	-1.831	0.207732	-8.81422	1.20523e-18	1.45195e-17	PRKAR2B	protein_coding
ENSG00000005302.19	1046.66	0.410419	0.0679862	6.03681	1.57194e-09	8.27172e-09	MSL3	protein_coding
ENSG00000005339.15	3237.61	-0.256967	0.0824445	-3.11685	0.00182792	0.00404358	CREBBP	protein_coding
ENSG00000005379.17	670.949	1.18812	0.260104	4.56785	4.92741e-06	1.68041e-05	TSPOAP1	protein_coding
ENSG00000005381.8	11.8031	0.9421	0.243365	3.87114	0.000108327	0.000299397	MPO	protein_coding
ENSG00000005421.9	9.31385	0.478196	0.395845	1.20804	0.227032	0.302434	PON1	protein_coding
ENSG00000005436.14	433.22	0.395687	0.110478	3.58158	0.000341518	0.000864819	GCFC2	protein_coding
ENSG00000005448.17	383.844	1.1648	0.130941	8.89559	5.81094e-19	7.18436e-18	WDR54	protein_coding
ENSG00000005469.12	505.67	-1.37846	0.11406	-12.0854	1.26191e-33	4.3085e-32	CROT	protein_coding
ENSG00000005471.19	52.3973	-0.400326	0.179931	-2.22488	0.0260892	0.0453103	ABCB4	protein_coding
ENSG00000005483.21	2755.31	-0.525171	0.098106	-5.35309	8.64636e-08	3.71377e-07	KMT2E	protein_coding
ENSG00000005486.17	2790.81	0.265554	0.112906	2.352	0.0186729	0.0334829	RHBDD2	protein_coding
ENSG00000005513.10	126.254	0.349566	0.330611	1.05733	0.29036	0.371957	SOX8	protein_coding
ENSG00000005700.15	2302.25	-0.0042649	0.106086	-0.0402023	0.967932	0.972989	IBTK	protein_coding
ENSG00000005801.18	1073.81	0.862957	0.114209	7.55596	4.15795e-14	3.47536e-13	ZNF195	protein_coding
ENSG00000005810.18	1749.29	0.379336	0.125537	3.02171	0.00251348	0.00541923	MYCBP2	protein_coding
ENSG00000005812.11	1347.77	-0.608822	0.106471	-5.71819	1.07665e-08	5.15535e-08	FBXL3	protein_coding
ENSG00000005844.19	421.737	-1.11172	0.184819	-6.01515	1.79717e-09	9.38988e-09	ITGAL	protein_coding
ENSG00000005882.12	903.507	-1.05105	0.126068	-8.33716	7.60977e-17	8.03639e-16	PDK2	protein_coding
ENSG00000005884.18	5146.48	-0.608732	0.138279	-4.40221	1.07153e-05	3.48684e-05	ITGA3	protein_coding
ENSG00000005889.16	961.882	-0.0314639	0.111145	-0.283089	0.777109	0.812742	ZFX	protein_coding
ENSG00000005893.16	5562.08	0.231004	0.0947735	2.43743	0.014792	0.0271489	LAMP2	protein_coding
ENSG00000005961.19	12.8912	0.135529	0.208592	0.649731	0.515866	0.590059	ITGA2B	protein_coding
ENSG00000005981.13	19.8046	2.01258	0.369204	5.45115	5.00457e-08	2.21093e-07	ASB4	protein_coding
ENSG00000006007.12	3415.38	-0.750689	0.0723406	-10.3771	3.1506e-25	6.20431e-24	GDE1	protein_coding
ENSG00000006015.18	1446.35	1.14011	0.158282	7.20303	5.88899e-13	4.41964e-12	REX1BD	protein_coding
ENSG00000006016.11	34.5878	-1.08345	0.237461	-4.56264	5.05152e-06	1.71995e-05	CRLF1	protein_coding
ENSG00000006025.12	1055.41	-0.545228	0.130967	-4.16311	3.13947e-05	9.47859e-05	OSBPL7	protein_coding
ENSG00000006042.12	2886.53	-0.732968	0.116986	-6.26543	3.71792e-10	2.10001e-09	TMEM98	protein_coding
ENSG00000006047.13	650.731	-0.445303	0.163024	-2.73152	0.00630421	0.0125571	YBX2	protein_coding
ENSG00000006059.4	0.154988	0.849423	1.80929	0.469479	0.638728		KRT33A	protein_coding
ENSG00000006062.17	529.263	-0.42846	0.0977522	-4.38313	1.16989e-05	3.77912e-05	MAP3K14	protein_coding
ENSG00000006071.15	16.387	-1.97113	0.291254	-6.76773	1.30815e-11	8.54703e-11	ABCC8	protein_coding
ENSG00000006116.4	0.183751	0.273254	0.954837	0.286179	0.774741	0.810731	CACNG3	protein_coding
ENSG00000006118.15	1315.13	2.54186	0.143847	17.6705	7.07516e-70	2.05966e-67	TMEM132A	protein_coding
ENSG00000006125.18	10303.4	0.126138	0.0764858	1.64917	0.0991135	0.14777	AP2B1	protein_coding
ENSG00000006128.12	84.3334	-0.436276	0.391765	-1.11362	0.265444	0.345257	TAC1	protein_coding
ENSG00000006194.10	1179.73	0.650154	0.060518	10.7431	6.38288e-27	1.40515e-25	ZNF263	protein_coding
ENSG00000006210.7	915.636	0.258468	0.197194	1.31073	0.189948	0.259863	CX3CL1	protein_coding
ENSG00000006282.21	2075.19	-0.343624	0.126608	-2.71407	0.00664619	0.0131659	SPATA20	protein_coding
ENSG00000006283.18	8.31635	-0.435526	0.233216	-1.86748	0.0618348	0.0975759	CACNA1G	protein_coding
ENSG00000006327.14	1891.03	2.39088	0.138528	17.2592	9.54906e-67	2.24753e-64	TNFRSF12A	protein_coding
ENSG00000006377.11	29.1628	3.78725	0.440469	8.5982	8.09749e-18	9.24422e-17	DLX6	protein_coding
ENSG00000006432.15	487.179	0.142678	0.10908	1.30801	0.190869	0.260946	MAP3K9	protein_coding
ENSG00000006451.8	3228.97	0.152105	0.0669777	2.27098	0.0231482	0.040659	RALA	protein_coding
ENSG00000006453.14	3214.66	0.270862	0.0961102	2.81825	0.00482868	0.00984492	BAIAP2L1	protein_coding
ENSG00000006459.11	2380.48	0.209383	0.119522	1.75185	0.0798003	0.122187	KDM7A	protein_coding
ENSG00000006468.14	304.907	0.182527	0.190718	0.957056	0.338539	0.421806	ETV1	protein_coding
ENSG00000006530.18	927.876	0.597281	0.0813237	7.34449	2.06548e-13	1.61391e-12	AGK	protein_coding
ENSG00000006534.16	1281.76	0.309277	0.141622	2.18382	0.0289754	0.0497491	ALDH3B1	protein_coding
ENSG00000006555.11	1215.22	-1.75997	0.115987	-15.1739	5.26803e-52	5.57667e-50	TTC22	protein_coding
ENSG00000006576.16	627.714	0.269071	0.106269	2.53199	0.0113417	0.0213711	PHTF2	protein_coding
ENSG00000006606.9	30.1459	2.19412	0.272507	8.05159	8.17284e-16	7.93419e-15	CCL26	protein_coding
ENSG00000006607.14	2312.29	-0.170924	0.0700745	-2.43917	0.0147209	0.0270295	FARP2	protein_coding
ENSG00000006611.17	5451.35	-0.379519	0.111611	-3.40038	0.000672934	0.00161365	USH1C	protein_coding
ENSG00000006625.18	1216.25	1.23258	0.0989948	12.451	1.38161e-35	5.39442e-34	GGCT	protein_coding
ENSG00000006634.8	735.353	1.12864	0.105531	10.6948	1.07627e-26	2.32588e-25	DBF4	protein_coding
ENSG00000006638.13	61.6665	-0.407875	0.137891	-2.95795	0.0030969	0.00655794	TBXA2R	protein_coding
ENSG00000006652.15	377.494	0.753884	0.146779	5.13618	2.80373e-07	1.12835e-06	IFRD1	protein_coding
ENSG00000006659.13	1.96046	1.56861	0.684302	2.29227	0.0218899	0.0386983	LGALS14	protein_coding
ENSG00000006695.12	799.033	-0.497505	0.0721684	-6.89366	5.43742e-12	3.69586e-11	COX10	protein_coding
ENSG00000006704.11	2381.08	2.1252	0.105381	20.1668	1.91641e-90	1.16164e-87	GTF2IRD1	protein_coding
ENSG00000006712.15	1817.81	-0.065308	0.0912734	-0.71552	0.474288	0.552661	PAF1	protein_coding
ENSG00000006715.16	1865.4	0.065967	0.0713487	0.924572	0.355189	0.438391	VPS41	protein_coding
ENSG00000006740.17	626.477	-2.2552	0.169771	-13.2838	2.87556e-40	1.53487e-38	ARHGAP44	protein_coding
ENSG00000006744.19	2544.88	0.206733	0.0844243	2.44874	0.0143358	0.0263904	ELAC2	protein_coding
ENSG00000006747.15	719.293	-2.74588	0.218884	-12.5449	4.23954e-36	1.69157e-34	SCIN	protein_coding
ENSG00000006756.16	2741.22	-0.144828	0.128237	-1.12938	0.258738	0.337915	ARSD	protein_coding
ENSG00000006757.12	819.19	0.0673597	0.147846	0.455606	0.648673	0.705272	PNPLA4	protein_coding
ENSG00000006788.14	4.43775	0.0217478	0.312654	0.0695588	0.944545	0.953357	MYH13	protein_coding
ENSG00000006831.10	3887.47	-0.343419	0.0673288	-5.10063	3.38533e-07	1.34928e-06	ADIPOR2	protein_coding
ENSG00000006837.12	12.0194	1.30009	0.173765	7.48185	7.32846e-14	5.97085e-13	CDKL3	protein_coding
ENSG00000007001.13	2.66461	0.943026	0.339386	2.77862	0.005459	0.0110078	UPP2	protein_coding
ENSG00000007038.11	104.149	1.12524	0.457993	2.45689	0.0140145	0.0258506	PRSS21	protein_coding
ENSG00000007047.15	770.265	0.142504	0.0865336	1.6468	0.099599	0.148385	MARK4	protein_coding
ENSG00000007062.12	3389.56	-0.172031	0.234488	-0.733647	0.463164	0.542456	PROM1	protein_coding
ENSG00000007080.11	2163.43	0.468243	0.12707	3.68494	0.00022876	0.000597158	CCDC124	protein_coding
ENSG00000007129.18	36.5596	-0.895749	0.160387	-5.58491	2.33823e-08	1.07462e-07	CEACAM21	protein_coding
ENSG00000007168.14	3185.51	-0.660856	0.0726515	-9.09624	9.35119e-20	1.23149e-18	PAFAH1B1	protein_coding
ENSG00000007171.18	2198.31	-0.104393	0.285972	-0.365047	0.715076	0.761083	NOS2	protein_coding
ENSG00000007174.18	16.8333	-0.277957	0.254244	-1.09327	0.274276	0.354514	DNAH9	protein_coding
ENSG00000007202.15	4388.65	-0.0446232	0.0698762	-0.638603	0.523081	0.596603	KIAA0100	protein_coding
ENSG00000007216.15	398.574	-2.23612	0.36227	-6.17251	6.72135e-10	3.68862e-09	SLC13A2	protein_coding
ENSG00000007237.19	697.096	-1.55679	0.17541	-8.87516	6.98324e-19	8.57623e-18	GAS7	protein_coding
ENSG00000007255.10	1008.22	0.250875	0.139834	1.79409	0.072799	0.112683	TRAPPC6A	protein_coding
ENSG00000007264.15	92.7037	-1.16777	0.214917	-5.43356	5.52421e-08	2.42783e-07	MATK	protein_coding
ENSG00000007306.15	13698.1	-4.40612	0.314809	-13.9962	1.6453e-44	1.14111e-42	CEACAM7	protein_coding
ENSG00000007312.13	63.6395	-1.98726	0.222764	-8.92092	4.6244e-19	5.76896e-18	CD79B	protein_coding
ENSG00000007314.12	10.4938	-1.85894	0.280151	-6.6355	3.23409e-11	2.03188e-10	SCN4A	protein_coding
ENSG00000007341.19	318.002	0.175975	0.0806341	2.18239	0.0290805	0.0499159	ST7L	protein_coding
ENSG00000007350.17	10.1339	1.1404	0.453123	2.51675	0.0118444	0.0222181	TKTL1	protein_coding
ENSG00000007372.24	26.7452	1.16374	0.353578	3.29132	0.000997198	0.0023181	PAX6	protein_coding
ENSG00000007376.8	1448.97	0.95904	0.129819	7.38749	1.49621e-13	1.1833e-12	RPUSD1	protein_coding
ENSG00000007384.15	1656.54	0.798172	0.120506	6.6235	3.50796e-11	2.1949e-10	RHBDF1	protein_coding
ENSG00000007392.17	1205.5	0.805902	0.0943871	8.53826	1.36261e-17	1.52875e-16	LUC7L	protein_coding
ENSG00000007402.12	188.353	-0.243354	0.240829	-1.01048	0.312265	0.394986	CACNA2D2	protein_coding
ENSG00000007516.14	198.963	-0.30556	0.208572	-1.46501	0.142919	0.203356	BAIAP3	protein_coding
ENSG00000007520.4	1191.01	0.195082	0.119116	1.63775	0.101473	0.150846	TSR3	protein_coding
ENSG00000007541.17	1155.94	0.400492	0.120528	3.32281	0.000891169	0.0020914	PIGQ	protein_coding
ENSG00000007545.16	511.296	0.453511	0.0705374	6.42937	1.28133e-10	7.59311e-10	CRAMP1	protein_coding
ENSG00000007866.22	1527.62	-0.530336	0.0852196	-6.22317	4.87213e-10	2.71622e-09	TEAD3	protein_coding
ENSG00000007908.16	141.842	0.973218	0.256641	3.79214	0.000149356	0.000402782	SELE	protein_coding
ENSG00000007923.16	1372.49	-0.449365	0.0793331	-5.66428	1.47644e-08	6.95233e-08	DNAJC11	protein_coding
ENSG00000007933.13	37.0317	0.943063	0.187266	5.03597	4.75444e-07	1.85962e-06	FMO3	protein_coding
ENSG00000007944.15	1059.19	-0.296009	0.0821264	-3.60431	0.000312978	0.000797614	MYLIP	protein_coding
ENSG00000007952.18	6034.93	0.727112	0.216463	3.35906	0.000782069	0.00185395	NOX1	protein_coding
ENSG00000007968.7	579.283	-0.675916	0.124303	-5.43767	5.39824e-08	2.37402e-07	E2F2	protein_coding
ENSG00000008018.9	6381.44	0.469891	0.0900081	5.22054	1.78401e-07	7.36523e-07	PSMB1	protein_coding
ENSG00000008056.14	69.7376	0.325704	0.220517	1.47701	0.139674	0.199459	SYN1	protein_coding
ENSG00000008083.14	881.257	0.259244	0.0864756	2.99789	0.00271859	0.00581912	JARID2	protein_coding
ENSG00000008086.13	326.6	0.298281	0.16514	1.80623	0.0708823	0.110083	CDKL5	protein_coding
ENSG00000008118.10	13.2521	0.289452	0.201534	1.43624	0.150933	0.213293	CAMK1G	protein_coding
ENSG00000008128.23	77.1769	0.784488	0.152671	5.13842	2.77063e-07	1.11594e-06	CDK11A	protein_coding
ENSG00000008130.15	2746.63	-0.493102	0.0775104	-6.36175	1.99466e-10	1.16012e-09	NADK	protein_coding
ENSG00000008196.13	0.712779	-2.40199	0.663062	-3.62257	0.000291691	0.000748059	TFAP2B	protein_coding
ENSG00000008197.5	0.166163	0.744304	2.5739	0.289173	0.772449		TFAP2D	protein_coding
ENSG00000008226.20	43.1875	-0.72292	0.192369	-3.75799	0.000171286	0.000457048	DLEC1	protein_coding
ENSG00000008256.16	914.978	-0.165023	0.0942644	-1.75064	0.080008	0.122484	CYTH3	protein_coding
ENSG00000008277.14	221.485	-0.298644	0.173237	-1.72391	0.0847241	0.128773	ADAM22	protein_coding
ENSG00000008282.9	5199.65	0.288681	0.079935	3.61145	0.000304495	0.000777877	SYPL1	protein_coding
ENSG00000008283.16	3667.47	0.250854	0.0873122	2.87307	0.00406502	0.00841669	CYB561	protein_coding
ENSG00000008294.21	2684.15	-0.447313	0.0973192	-4.59634	4.29973e-06	1.4782e-05	SPAG9	protein_coding
ENSG00000008300.17	751.633	2.66124	0.175016	15.2056	3.24419e-52	3.48427e-50	CELSR3	protein_coding
ENSG00000008311.15	202.654	-0.0270562	0.185407	-0.145929	0.883978	0.902143	AASS	protein_coding
ENSG00000008323.15	2244.07	-1.04581	0.127997	-8.17061	3.06828e-16	3.09197e-15	PLEKHG6	protein_coding
ENSG00000008324.12	537.817	0.407339	0.0800722	5.08715	3.63486e-07	1.44315e-06	SS18L2	protein_coding
ENSG00000008382.16	606.088	-0.896874	0.126742	-7.07637	1.47983e-12	1.06473e-11	MPND	protein_coding
ENSG00000008394.13	3998.09	-0.625724	0.136221	-4.59344	4.36005e-06	1.49789e-05	MGST1	protein_coding
ENSG00000008405.12	666.671	0.0417047	0.077383	0.538938	0.589929	0.655364	CRY1	protein_coding
ENSG00000008438.5	4.90255	-0.368449	0.23632	-1.55911	0.11897	0.173568	PGLYRP1	protein_coding
ENSG00000008441.18	3560.65	-0.166914	0.098965	-1.68659	0.0916817	0.137968	NFIX	protein_coding
ENSG00000008513.16	1010.07	0.62813	0.185894	3.37897	0.000727584	0.0017337	ST3GAL1	protein_coding
ENSG00000008516.17	102.038	-0.918878	0.19339	-4.75143	2.0198e-06	7.26678e-06	MMP25	protein_coding
ENSG00000008517.18	5959.22	-0.124868	0.145227	-0.859815	0.389891	0.472821	IL32	protein_coding
ENSG00000008710.20	1504.37	-0.372647	0.131561	-2.83251	0.00461847	0.0094538	PKD1	protein_coding
ENSG00000008735.14	149.156	0.294471	0.265595	1.10872	0.26755	0.347537	MAPK8IP2	protein_coding
ENSG00000008838.20	3711.43	0.354857	0.116682	3.04123	0.00235614	0.00510838	MED24	protein_coding
ENSG00000008853.17	404.701	0.442596	0.119726	3.69675	0.000218378	0.00057225	RHOBTB2	protein_coding
ENSG00000008869.12	1018.69	-0.328075	0.0806101	-4.0699	4.70328e-05	0.000138117	HEATR5B	protein_coding
ENSG00000008952.17	3521.86	-0.338274	0.0784193	-4.31366	1.60573e-05	5.07333e-05	SEC62	protein_coding
ENSG00000008988.11	25793	0.420171	0.105674	3.97611	7.00532e-05	0.000199754	RPS20	protein_coding
ENSG00000009307.16	15220.2	-0.454082	0.0626721	-7.24536	4.31287e-13	3.28017e-12	CSDE1	protein_coding
ENSG00000009335.18	4027.58	0.268399	0.0569704	4.7112	2.46261e-06	8.74541e-06	UBE3C	protein_coding
ENSG00000009413.16	671.657	-0.210672	0.147551	-1.4278	0.15335	0.216143	REV3L	protein_coding
ENSG00000009694.13	17.4466	-1.29108	0.352561	-3.66202	0.000250237	0.000648008	TENM1	protein_coding
ENSG00000009709.12	6.75867	4.45655	0.849046	5.24889	1.53015e-07	6.37488e-07	PAX7	protein_coding
ENSG00000009724.17	35.3149	-0.55548	0.190245	-2.91982	0.00350233	0.00733841	MASP2	protein_coding
ENSG00000009765.15	1307.92	-0.029314	0.172346	-0.170089	0.86494	0.8863	IYD	protein_coding
ENSG00000009780.16	394.306	-0.205317	0.0810031	-2.53468	0.0112551	0.0212296	FAM76A	protein_coding
ENSG00000009790.15	128.969	-0.918928	0.186413	-4.92953	8.24258e-07	3.13101e-06	TRAF3IP3	protein_coding
ENSG00000009830.12	567.426	0.221397	0.079886	2.77141	0.00558135	0.011234	POMT2	protein_coding
ENSG00000009844.16	1776.17	-0.28454	0.0659087	-4.31719	1.5803e-05	4.99906e-05	VTA1	protein_coding
ENSG00000009950.16	1392.67	3.14037	0.2016	15.5773	1.03906e-54	1.31741e-52	MLXIPL	protein_coding
ENSG00000009954.11	3819.58	0.42526	0.0665243	6.39255	1.6314e-10	9.58159e-10	BAZ1B	protein_coding
ENSG00000010017.13	1117.13	0.0383333	0.0587383	0.652612	0.514006	0.588391	RANBP9	protein_coding
ENSG00000010030.14	493.602	0.69045	0.168712	4.09249	4.26765e-05	0.000126204	ETV7	protein_coding
ENSG00000010072.16	384.303	0.203292	0.069991	2.90454	0.00367794	0.00767303	SPRTN	protein_coding
ENSG00000010165.20	1790.39	0.338032	0.0754175	4.48215	7.38964e-06	2.46279e-05	EEF1AKNMT	protein_coding
ENSG00000010219.13	572.272	0.601116	0.122404	4.91091	9.06529e-07	3.42144e-06	DYRK4	protein_coding
ENSG00000010244.19	4999.9	0.458767	0.0725894	6.32004	2.61502e-10	1.50119e-09	ZNF207	protein_coding
ENSG00000010256.11	12038	-0.435263	0.131596	-3.30756	0.000941117	0.00219847	UQCRC1	protein_coding
ENSG00000010270.14	1126.88	0.213585	0.0885242	2.41273	0.0158336	0.0288665	STARD3NL	protein_coding
ENSG00000010278.15	19196.5	-0.186579	0.0957441	-1.94873	0.0513279	0.0828273	CD9	protein_coding
ENSG00000010282.15	0.940352	-1.99686	0.447675	-4.46052	8.17622e-06	2.70659e-05	HHATL	protein_coding
ENSG00000010292.13	4352.96	0.637576	0.0829515	7.68613	1.51649e-14	1.32275e-13	NCAPD2	protein_coding
ENSG00000010295.20	238.006	-0.554776	0.139948	-3.96416	7.36544e-05	0.000209227	IFFO1	protein_coding
ENSG00000010310.9	89.8222	-0.182098	0.212836	-0.855579	0.39223	0.475181	GIPR	protein_coding
ENSG00000010318.21	143.427	-0.930629	0.102559	-9.07406	1.14665e-19	1.50157e-18	PHF7	protein_coding
ENSG00000010319.7	229.811	-2.03627	0.193602	-10.5178	7.15259e-26	1.46052e-24	SEMA3G	protein_coding
ENSG00000010322.16	2235.1	-0.266465	0.0864564	-3.08208	0.00205561	0.00450381	NISCH	protein_coding
ENSG00000010327.10	1636.69	-1.55016	0.173557	-8.93171	4.19472e-19	5.25069e-18	STAB1	protein_coding
ENSG00000010361.14	172.806	-0.229707	0.186499	-1.23168	0.218069	0.292147	FUZ	protein_coding
ENSG00000010379.16	2.75784	0.496895	0.333296	1.49085	0.136	0.194791	SLC6A13	protein_coding
ENSG00000010404.18	181.457	-0.621819	0.120718	-5.15099	2.59115e-07	1.04852e-06	IDS	protein_coding
ENSG00000010438.17	2833.31	-0.367929	0.158181	-2.326	0.0200187	0.0356807	PRSS3	protein_coding
ENSG00000010539.12	414.942	0.843463	0.0701169	12.0294	2.49011e-33	8.28456e-32	ZNF200	protein_coding
ENSG00000010610.10	1217.15	-1.04016	0.168112	-6.18729	6.12077e-10	3.37324e-09	CD4	protein_coding
ENSG00000010626.15	189.358	0.473248	0.100697	4.69974	2.60487e-06	9.22103e-06	LRRC23	protein_coding
ENSG00000010671.16	148.544	-1.49953	0.18484	-8.11256	4.95656e-16	4.89779e-15	BTK	protein_coding
ENSG00000010704.18	425.604	-0.0955076	0.0938367	-1.01781	0.30877	0.391259	HFE	protein_coding
ENSG00000010803.16	1140.29	-0.285445	0.0725	-3.93717	8.24498e-05	0.000232451	SCMH1	protein_coding
ENSG00000010810.17	829.456	-0.314726	0.152735	-2.0606	0.0393412	0.0653016	FYN	protein_coding
ENSG00000010818.10	842.398	-0.0624102	0.109414	-0.570405	0.568403	0.636338	HIVEP2	protein_coding
ENSG00000010932.17	30.8352	1.34793	0.228526	5.89836	3.67123e-09	1.84853e-08	FMO1	protein_coding
ENSG00000011007.12	1365.43	-0.251226	0.0663297	-3.78753	0.000152154	0.000409652	ELOA	protein_coding
ENSG00000011009.11	2996.82	-0.147147	0.0971367	-1.51484	0.129812	0.187274	LYPLA2	protein_coding
ENSG00000011021.23	455.676	-0.293022	0.089437	-3.2763	0.00105178	0.00243397	CLCN6	protein_coding
ENSG00000011028.14	1867.36	0.0716893	0.182306	0.393236	0.694145	0.743782	MRC2	protein_coding
ENSG00000011052.21	0						NME1-NME2	protein_coding
ENSG00000011083.9	122.688	-0.244469	0.220608	-1.10816	0.267792	0.347802	SLC6A7	protein_coding
ENSG00000011105.14	1052.8	0.403783	0.108559	3.71947	0.000199644	0.000526527	TSPAN9	protein_coding
ENSG00000011114.15	1208.45	-0.560718	0.082437	-6.80177	1.03339e-11	6.82385e-11	BTBD7	protein_coding
ENSG00000011132.12	575.262	0.396255	0.115504	3.43065	0.000602144	0.00145764	APBA3	protein_coding
ENSG00000011143.19	502.962	0.61908	0.0697986	8.86952	7.34611e-19	9.00438e-18	MKS1	protein_coding
ENSG00000011198.10	750.772	-1.25379	0.086634	-14.4722	1.81506e-47	1.49283e-45	ABHD5	protein_coding
ENSG00000011201.12	306.879	3.1022	0.226526	13.6947	1.09209e-42	6.61972e-41	ANOS1	protein_coding
ENSG00000011243.18	804.234	0.675242	0.0747671	9.03128	1.69678e-19	2.19215e-18	AKAP8L	protein_coding
ENSG00000011258.16	820.611	0.114833	0.117095	0.980676	0.326753	0.410037	MBTD1	protein_coding
ENSG00000011260.14	1518.32	0.818738	0.081101	10.0953	5.79613e-24	1.03877e-22	UTP18	protein_coding
ENSG00000011275.19	1814.72	0.182763	0.0688277	2.65538	0.00792201	0.0154444	RNF216	protein_coding
ENSG00000011295.16	1990.11	-0.287504	0.0879229	-3.26995	0.00107566	0.00248469	TTC19	protein_coding
ENSG00000011304.22	12889.7	0.441183	0.0635678	6.94036	3.91106e-12	2.70069e-11	PTBP1	protein_coding
ENSG00000011332.19	23.1072	1.52243	0.203249	7.49048	6.862e-14	5.60939e-13	DPF1	protein_coding
ENSG00000011347.10	2267.91	1.69286	0.179271	9.44304	3.62117e-21	5.30573e-20	SYT7	protein_coding
ENSG00000011376.12	1624.64	0.299162	0.084331	3.54748	0.000388937	0.000975904	LARS2	protein_coding
ENSG00000011405.13	1819.7	0.175194	0.120108	1.45864	0.144665	0.205519	PIK3C2A	protein_coding
ENSG00000011422.12	2569.29	0.599977	0.140724	4.2635	2.01245e-05	6.26841e-05	PLAUR	protein_coding
ENSG00000011426.11	1864.32	2.0965	0.115751	18.1122	2.55189e-73	9.03348e-71	ANLN	protein_coding
ENSG00000011451.21	1969.55	0.256128	0.0815616	3.1403	0.00168776	0.00375794	WIZ	protein_coding
ENSG00000011454.18	1839.84	-0.456989	0.0806559	-5.66591	1.46246e-08	6.89015e-08	RABGAP1	protein_coding
ENSG00000011465.18	7264.78	-1.73795	0.204456	-8.50035	1.89013e-17	2.09614e-16	DCN	protein_coding
ENSG00000011478.13	597.472	0.744942	0.100283	7.42837	1.09941e-13	8.79389e-13	QPCTL	protein_coding
ENSG00000011485.15	2282.45	0.365074	0.079151	4.61237	3.98109e-06	1.37581e-05	PPP5C	protein_coding
ENSG00000011523.14	895.212	-0.112583	0.095172	-1.18295	0.236831	0.313486	CEP68	protein_coding
ENSG00000011566.15	1199.76	0.246792	0.0962262	2.5647	0.0103264	0.0196251	MAP4K3	protein_coding
ENSG00000011590.14	22.123	0.126111	0.18292	0.689432	0.490552	0.567236	ZBTB32	protein_coding
ENSG00000011600.12	1026.15	-0.54865	0.192449	-2.85088	0.00435989	0.00896888	TYROBP	protein_coding
ENSG00000011638.11	1263.53	-0.0365894	0.0919916	-0.397747	0.690816	0.741059	TMEM159	protein_coding
ENSG00000011677.13	22.5424	1.6641	0.523429	3.17922	0.00147672	0.00331997	GABRA3	protein_coding
ENSG00000012048.23	933.635	1.24883	0.104994	11.8943	1.26754e-32	4.02637e-31	BRCA1	protein_coding
ENSG00000012061.16	1160.67	0.243293	0.0814051	2.98867	0.00280195	0.00598491	ERCC1	protein_coding
ENSG00000012124.17	128.44	-2.41053	0.280846	-8.5831	9.23515e-18	1.0505e-16	CD22	protein_coding
ENSG00000012171.20	1829.29	-0.93819	0.177432	-5.28761	1.23922e-07	5.22677e-07	SEMA3B	protein_coding
ENSG00000012174.12	840.123	0.781748	0.0959371	8.14855	3.68315e-16	3.68307e-15	MBTPS2	protein_coding
ENSG00000012211.13	543.162	0.714744	0.104278	6.85423	7.16952e-12	4.8134e-11	PRICKLE3	protein_coding
ENSG00000012223.13	192.214	-1.04881	0.250289	-4.19041	2.7845e-05	8.46931e-05	LTF	protein_coding
ENSG00000012232.9	1391.8	0.256665	0.103153	2.48819	0.0128394	0.023892	EXTL3	protein_coding
ENSG00000012504.15	88.0037	-3.91106	0.370121	-10.567	4.2391e-26	8.79812e-25	NR1H4	protein_coding
ENSG00000012660.14	2002.79	0.958017	0.14221	6.73665	1.62084e-11	1.04901e-10	ELOVL5	protein_coding
ENSG00000012779.11	842.574	0.309573	0.200828	1.54149	0.123199	0.178881	ALOX5	protein_coding
ENSG00000012817.16	522.555	-0.521096	0.502043	-1.03795	0.299292	0.381368	KDM5D	protein_coding
ENSG00000012822.16	1999.14	-0.376118	0.0942461	-3.9908	6.58501e-05	0.000188535	CALCOCO1	protein_coding
ENSG00000012963.15	1155.22	-0.36572	0.0637554	-5.73629	9.67712e-09	4.65691e-08	UBR7	protein_coding
ENSG00000012983.11	1097.92	0.0236307	0.102581	0.230361	0.817811	0.846885	MAP4K5	protein_coding
ENSG00000013016.16	238.436	0.0368222	0.14864	0.247728	0.804345	0.835775	EHD3	protein_coding
ENSG00000013275.8	3555.1	0.219289	0.0868562	2.52474	0.0115783	0.0217642	PSMC4	protein_coding
ENSG00000013288.9	2056.49	-0.48724	0.0851369	-5.72302	1.04648e-08	5.01688e-08	MAN2B2	protein_coding
ENSG00000013293.6	11.0218	-3.51264	0.450429	-7.79842	6.26889e-15	5.64264e-14	SLC7A14	protein_coding
ENSG00000013297.12	46.2652	-2.145	0.248944	-8.6164	6.90939e-18	7.91646e-17	CLDN11	protein_coding
ENSG00000013306.16	8192.55	0.638265	0.112016	5.698	1.21219e-08	5.76942e-08	SLC25A39	protein_coding
ENSG00000013364.19	14496.2	-0.950696	0.108996	-8.72233	2.72545e-18	3.20655e-17	MVP	protein_coding
ENSG00000013374.16	2662.38	-0.119989	0.0695219	-1.72592	0.0843615	0.128283	NUB1	protein_coding
ENSG00000013375.16	1340.2	0.588862	0.0862259	6.82929	8.53332e-12	5.67891e-11	PGM3	protein_coding
ENSG00000013392.8	266.354	0.410862	0.0869906	4.72307	2.32315e-06	8.28141e-06	RWDD2A	protein_coding
ENSG00000013441.16	1660	0.401895	0.0957202	4.19865	2.68516e-05	8.19926e-05	CLK1	protein_coding
ENSG00000013503.10	457.147	0.125819	0.0733327	1.71573	0.0862111	0.130759	POLR3B	protein_coding
ENSG00000013523.11	1067.77	0.65656	0.0785349	8.3601	6.26644e-17	6.65908e-16	ANGEL1	protein_coding
ENSG00000013561.18	1383.28	-0.634838	0.0731073	-8.68365	3.83266e-18	4.45707e-17	RNF14	protein_coding
ENSG00000013563.14	435.264	0.543521	0.106835	5.08749	3.62827e-07	1.44118e-06	DNASE1L1	protein_coding
ENSG00000013573.17	1075.96	1.1535	0.110964	10.3952	2.60645e-25	5.16494e-24	DDX11	protein_coding
ENSG00000013583.10	1157.61	-0.578726	0.0979603	-5.90776	3.46794e-09	1.75146e-08	HEBP1	protein_coding
ENSG00000013588.9	16676.9	0.493776	0.144143	3.4256	0.00061344	0.00148312	GPRC5A	protein_coding
ENSG00000013619.14	107.574	-0.347212	0.210106	-1.65256	0.0984201	0.146845	MAMLD1	protein_coding
ENSG00000013725.14	275.203	-0.639175	0.156805	-4.07625	4.57684e-05	0.000134655	CD6	protein_coding
ENSG00000013810.20	2244.43	1.03477	0.103243	10.0227	1.2118e-23	2.12865e-22	TACC3	protein_coding
ENSG00000014123.10	1377.71	-0.174369	0.0974787	-1.78879	0.0736486	0.113849	UFL1	protein_coding
ENSG00000014138.9	259.4	1.05337	0.10916	9.64979	4.92544e-22	7.67955e-21	POLA2	protein_coding
ENSG00000014164.7	1241.88	0.406517	0.110051	3.69388	0.000220855	0.000578331	ZC3H3	protein_coding
ENSG00000014216.16	12513.8	-0.179517	0.103615	-1.73253	0.0831788	0.12675	CAPN1	protein_coding
ENSG00000014257.16	221.968	0.394071	0.196743	2.00298	0.0451798	0.0739034	ACP3	protein_coding
ENSG00000014641.21	4436.41	-0.514729	0.0744436	-6.91434	4.70042e-12	3.21616e-11	MDH1	protein_coding
ENSG00000014824.14	2638.33	-0.185953	0.0819013	-2.27045	0.0231803	0.0407091	SLC30A9	protein_coding
ENSG00000014914.21	2796.13	-0.528123	0.147188	-3.58809	0.000333105	0.000845208	MTMR11	protein_coding
ENSG00000014919.13	1267.29	-0.0863032	0.0674902	-1.27875	0.200985	0.272686	COX15	protein_coding
ENSG00000015133.19	1696.82	-0.582528	0.0917212	-6.35108	2.1381e-10	1.23947e-09	CCDC88C	protein_coding
ENSG00000015153.15	519.275	0.517316	0.113223	4.569	4.90045e-06	1.67173e-05	YAF2	protein_coding
ENSG00000015171.20	2121.21	-0.315107	0.072921	-4.3212	1.5518e-05	4.91522e-05	ZMYND11	protein_coding
ENSG00000015285.11	249.068	-1.07381	0.167998	-6.39182	1.63926e-10	9.6252e-10	WAS	protein_coding
ENSG00000015413.9	8553.26	5.2185	0.301698	17.2971	4.94823e-67	1.18997e-64	DPEP1	protein_coding
ENSG00000015475.19	1976.79	1.01126	0.108736	9.30008	1.40339e-20	1.97014e-19	BID	protein_coding
ENSG00000015479.20	61.9983	0.963046	0.184089	5.23142	1.68214e-07	6.97133e-07	MATR3	protein_coding
ENSG00000015520.15	198.569	3.87994	0.373779	10.3803	3.04813e-25	6.00787e-24	NPC1L1	protein_coding
ENSG00000015532.10	1217.3	0.293038	0.091299	3.20965	0.00132898	0.00301585	XYLT2	protein_coding
ENSG00000015568.13	0.595881	-0.318027	0.32354	-0.982959	0.325627	0.408931	RGPD5	protein_coding
ENSG00000015592.16	5.85126	-4.31966	0.356198	-12.1271	7.58649e-34	2.62877e-32	STMN4	protein_coding
ENSG00000015676.18	3653.24	0.403355	0.07628	5.28782	1.23784e-07	5.22198e-07	NUDCD3	protein_coding
ENSG00000016082.15	38.197	0.0669691	0.340255	0.196821	0.843968	0.868583	ISL1	protein_coding
ENSG00000016391.11	2255.02	0.371727	0.1198	3.1029	0.00191635	0.00422126	CHDH	protein_coding
ENSG00000016402.13	969.136	1.28191	0.121864	10.5192	7.0477e-26	1.44176e-24	IL20RA	protein_coding
ENSG00000016490.16	14716.2	-2.50777	0.457601	-5.48027	4.2468e-08	1.89241e-07	CLCA1	protein_coding
ENSG00000016602.9	3953.2	-5.42033	0.437825	-12.3801	3.34809e-35	1.26841e-33	CLCA4	protein_coding
ENSG00000016864.18	1338.64	0.295553	0.0550386	5.36992	7.87733e-08	3.40162e-07	GLT8D1	protein_coding
ENSG00000017260.20	3686.61	0.352869	0.0578319	6.10163	1.04994e-09	5.65121e-09	ATP2C1	protein_coding
ENSG00000017427.17	28.7117	-1.68802	0.279795	-6.03307	1.6087e-09	8.44805e-09	IGF1	protein_coding
ENSG00000017483.15	2788.35	1.95751	0.230438	8.49471	1.98436e-17	2.19514e-16	SLC38A5	protein_coding
ENSG00000017797.13	2450.44	-0.45366	0.0823275	-5.51043	3.57956e-08	1.60804e-07	RALBP1	protein_coding
ENSG00000018189.13	814.575	-0.0544563	0.102703	-0.530233	0.59595	0.660576	RUFY3	protein_coding
ENSG00000018236.15	63.2469	-2.54165	0.33489	-7.58951	3.21127e-14	2.71123e-13	CNTN1	protein_coding
ENSG00000018280.17	339.95	2.43815	0.21943	11.1113	1.10567e-28	2.73018e-27	SLC11A1	protein_coding
ENSG00000018408.15	984.299	-1.05037	0.186359	-5.63627	1.7377e-08	8.10494e-08	WWTR1	protein_coding
ENSG00000018510.17	2399.65	-0.132223	0.0839095	-1.57578	0.115077	0.168627	AGPS	protein_coding
ENSG00000018607.7	0.411361	-0.723653	0.595661	-1.21487	0.224415	0.299524	ZNF806	transcribed_unprocessed_pseudogene
ENSG00000018610.15	876.494	0.182934	0.0798494	2.29099	0.021964	0.0388118	CXorf56	protein_coding
ENSG00000018625.15	180.81	-4.82773	0.34802	-13.872	9.36512e-44	6.19428e-42	ATP1A2	protein_coding
ENSG00000018699.13	755.759	0.560819	0.0712285	7.87352	3.44803e-15	3.16342e-14	TTC27	protein_coding
ENSG00000018869.17	15.6595	-1.34824	0.188687	-7.14538	8.97473e-13	6.59453e-12	ZNF582	protein_coding
ENSG00000019102.12	1321.02	-2.81154	0.323397	-8.69376	3.50638e-18	4.0873e-17	VSIG2	protein_coding
ENSG00000019144.19	1498.28	-0.690332	0.117551	-5.87261	4.28984e-09	2.1439e-08	PHLDB1	protein_coding
ENSG00000019169.10	196.404	-0.0473097	0.357683	-0.132267	0.894773	0.911479	MARCO	protein_coding
ENSG00000019186.10	36.8319	2.11239	0.373455	5.65635	1.5463e-08	7.25965e-08	CYP24A1	protein_coding
ENSG00000019485.13	386.682	-0.217404	0.11494	-1.89146	0.0585636	0.0930478	PRDM11	protein_coding
ENSG00000019505.8	1338.75	-0.340465	0.221942	-1.53403	0.125022	0.181119	SYT13	protein_coding
ENSG00000019549.13	236.99	-0.361618	0.168111	-2.15106	0.0314715	0.053532	SNAI2	protein_coding
ENSG00000019582.15	40669	-0.515066	0.192603	-2.67423	0.00749	0.0146785	CD74	protein_coding
ENSG00000019991.18	125.254	-0.0722937	0.19885	-0.363559	0.716187	0.762049	HGF	protein_coding
ENSG00000019995.6	346.267	-0.257879	0.0715987	-3.60173	0.000316105	0.000805118	ZRANB1	protein_coding
ENSG00000020129.16	823.541	0.408641	0.0969976	4.2129	2.52113e-05	7.73578e-05	NCDN	protein_coding
ENSG00000020181.18	927.669	-0.383734	0.162703	-2.35849	0.0183495	0.0329684	ADGRA2	protein_coding
ENSG00000020219.9	0.356578	0.675103	0.63477	1.06354	0.287537	0.368885	CCT8L1P	processed_pseudogene
ENSG00000020256.20	1067.73	0.501094	0.0761213	6.58283	4.61581e-11	2.86098e-10	ZFP64	protein_coding
ENSG00000020426.11	270.33	0.817373	0.0997044	8.19796	2.44504e-16	2.48086e-15	MNAT1	protein_coding
ENSG00000020577.14	533.664	-1.0118	0.159756	-6.3334	2.39814e-10	1.38153e-09	SAMD4A	protein_coding
ENSG00000020633.19	532.281	-0.32353	0.182695	-1.77087	0.0765824	0.117831	RUNX3	protein_coding
ENSG00000020922.13	953.012	0.781911	0.0991074	7.88953	3.03317e-15	2.80022e-14	MRE11	protein_coding
ENSG00000021300.14	1452.15	1.22787	0.206357	5.95021	2.67796e-09	1.37007e-08	PLEKHB1	protein_coding
ENSG00000021355.13	9374.12	0.250965	0.120835	2.07693	0.0378079	0.0630118	SERPINB1	protein_coding
ENSG00000021461.17	1.52105	0.850876	0.438887	1.93871	0.0525361	0.0845365	CYP3A43	protein_coding
ENSG00000021488.13	23.5979	0.912781	0.358042	2.54937	0.0107919	0.020437	SLC7A9	protein_coding
ENSG00000021574.13	922.143	0.199663	0.0955382	2.08988	0.036629	0.0612384	SPAST	protein_coding
ENSG00000021645.20	246.738	-0.794576	0.276906	-2.86948	0.0041115	0.00850299	NRXN3	protein_coding
ENSG00000021762.20	1539.29	-0.229368	0.10144	-2.26112	0.0237515	0.0416181	OSBPL5	protein_coding
ENSG00000021776.11	1738.76	-0.0507221	0.075549	-0.671381	0.501978	0.577671	AQR	protein_coding
ENSG00000021826.17	279.957	2.51672	0.369991	6.8021	1.03102e-11	6.8092e-11	CPS1	protein_coding
ENSG00000021852.13	0.453532	1.12539	0.827573	1.35987	0.173873	0.240962	C8B	protein_coding
ENSG00000022267.19	1368.82	-3.28901	0.210788	-15.6034	6.90154e-55	8.82619e-53	FHL1	protein_coding
ENSG00000022277.13	3047.94	0.391267	0.0941194	4.15714	3.22263e-05	9.71239e-05	RTF2	protein_coding
ENSG00000022355.18	0.620908	-1.38643	0.670935	-2.06641	0.03879	0.0644857	GABRA1	protein_coding
ENSG00000022556.16	297.559	-0.271386	0.38163	-0.711124	0.477008	0.555056	NLRP2	protein_coding
ENSG00000022567.10	1205.55	0.00416002	0.0971507	0.0428202	0.965845	0.971311	SLC45A4	protein_coding
ENSG00000022840.16	4926.14	-0.440488	0.0537506	-8.19504	2.50511e-16	2.53948e-15	RNF10	protein_coding
ENSG00000022976.15	178.196	0.0108967	0.0969882	0.11235	0.910546	0.925118	ZNF839	protein_coding
ENSG00000023041.11	1723.33	0.239983	0.0708374	3.3878	0.000704546	0.00168298	ZDHHC6	protein_coding
ENSG00000023171.18	248.665	0.987302	0.234218	4.21531	2.49435e-05	7.65838e-05	GRAMD1B	protein_coding
ENSG00000023191.17	5639.22	0.0723141	0.0999825	0.723267	0.469516	0.548386	RNH1	protein_coding
ENSG00000023228.14	4133.01	-0.564977	0.0657204	-8.59667	8.20647e-18	9.36621e-17	NDUFS1	protein_coding
ENSG00000023287.13	1839.84	0.190956	0.128031	1.49149	0.135833	0.194583	RB1CC1	protein_coding
ENSG00000023318.8	3266.15	-0.162526	0.0673003	-2.41494	0.0157378	0.028705	ERP44	protein_coding
ENSG00000023330.15	2736.69	-0.635952	0.0872948	-7.2851	3.21424e-13	2.46965e-12	ALAS1	protein_coding
ENSG00000023445.16	1617.08	-0.712855	0.199745	-3.56883	0.00035858	0.000905381	BIRC3	protein_coding
ENSG00000023516.9	2459.73	0.541561	0.137794	3.93021	8.48724e-05	0.000238749	AKAP11	protein_coding
ENSG00000023572.10	607.483	0.168692	0.0813862	2.07273	0.0381971	0.063595	GLRX2	protein_coding
ENSG00000023608.5	144.256	0.573742	0.0924143	6.20836	5.35395e-10	2.97435e-09	SNAPC1	protein_coding
ENSG00000023697.13	1584.92	-0.7246	0.0910691	-7.9566	1.76838e-15	1.6702e-14	DERA	protein_coding
ENSG00000023734.11	4827.87	0.578613	0.078199	7.39924	1.36968e-13	1.08673e-12	STRAP	protein_coding
ENSG00000023839.12	245.519	3.39333	0.293149	11.5754	5.48857e-31	1.56082e-29	ABCC2	protein_coding
ENSG00000023892.11	778.619	0.286697	0.109463	2.61912	0.00881573	0.0170076	DEF6	protein_coding
ENSG00000023902.14	913.876	-1.52827	0.149481	-10.2239	1.55044e-24	2.90455e-23	PLEKHO1	protein_coding
ENSG00000023909.10	815.757	0.160632	0.0960074	1.67312	0.094304	0.141486	GCLM	protein_coding
ENSG00000024048.11	1966.33	-0.529476	0.0807098	-6.56025	5.37184e-11	3.30688e-10	UBR2	protein_coding
ENSG00000024422.12	1808.56	-1.25534	0.179725	-6.98481	2.85237e-12	1.99391e-11	EHD2	protein_coding
ENSG00000024526.17	467.325	0.932506	0.141311	6.59897	4.14012e-11	2.57443e-10	DEPDC1	protein_coding
ENSG00000024862.18	645.82	-0.553438	0.0856437	-6.4621	1.03258e-10	6.17692e-10	CCDC28A	protein_coding
ENSG00000025039.15	229.707	-0.208945	0.200469	-1.04228	0.297282	0.379159	RRAGD	protein_coding
ENSG00000025156.13	367.744	0.311558	0.0794544	3.92122	8.81023e-05	0.000247049	HSF2	protein_coding
ENSG00000025293.17	1832.95	0.695484	0.0840426	8.27537	1.28053e-16	1.32729e-15	PHF20	protein_coding
ENSG00000025423.11	88.3186	-1.40165	0.172941	-8.10477	5.28444e-16	5.20666e-15	HSD17B6	protein_coding
ENSG00000025434.19	1035.88	-0.574455	0.113486	-5.06189	4.15117e-07	1.63642e-06	NR1H3	protein_coding
ENSG00000025708.14	1773.11	0.464364	0.204241	2.27361	0.0229895	0.0404044	TYMP	protein_coding
ENSG00000025770.19	1630.95	0.360694	0.104588	3.44873	0.000563238	0.0013724	NCAPH2	protein_coding
ENSG00000025772.8	3052.39	1.71361	0.113286	15.1263	1.08572e-51	1.1304e-49	TOMM34	protein_coding
ENSG00000025796.14	2824.26	0.163375	0.0874896	1.86736	0.0618513	0.0975986	SEC63	protein_coding
ENSG00000025800.14	2148.82	0.0534815	0.0679899	0.78661	0.43151	0.512657	KPNA6	protein_coding
ENSG00000026025.16	5576.63	-0.557363	0.144759	-3.85029	0.000117978	0.000324229	VIM	protein_coding
ENSG00000026036.22	101.432	1.96405	0.192157	10.2211	1.59578e-24	2.98443e-23	RTEL1-TNFRSF6B	protein_coding
ENSG00000026103.22	565.779	-1.16891	0.150313	-7.77653	7.45414e-15	6.67419e-14	FAS	protein_coding
ENSG00000026297.16	2062.41	0.654646	0.125576	5.21316	1.85646e-07	7.64367e-07	RNASET2	protein_coding
ENSG00000026508.20	10919.6	1.35545	0.0945497	14.3358	1.30718e-46	1.02374e-44	CD44	protein_coding
ENSG00000026559.14	66.7744	-1.53849	0.302425	-5.08717	3.63445e-07	1.44312e-06	KCNG1	protein_coding
ENSG00000026652.15	262.983	-0.114957	0.188245	-0.610676	0.541414	0.612493	AGPAT4	protein_coding
ENSG00000026751.17	592.768	-1.79632	0.22434	-8.00712	1.17423e-15	1.12635e-14	SLAMF7	protein_coding
ENSG00000026950.17	1421.05	-0.0259971	0.120753	-0.215291	0.82954	0.856484	BTN3A1	protein_coding
ENSG00000027001.10	1515.65	0.765878	0.0954418	8.02456	1.01893e-15	9.82497e-15	MIPEP	protein_coding
ENSG00000027075.15	387.422	-0.355646	0.120286	-2.95666	0.00310988	0.00658258	PRKCH	protein_coding
ENSG00000027644.5	3.89574	0.559282	0.310072	1.80372	0.0712755	0.110639	INSRR	protein_coding
ENSG00000027697.15	3468.67	-0.47343	0.0988016	-4.79172	1.65355e-06	6.02402e-06	IFNGR1	protein_coding
ENSG00000027847.14	1193.84	0.646025	0.105471	6.12517	9.05873e-10	4.91045e-09	B4GALT7	protein_coding
ENSG00000027869.12	265.177	0.952404	0.124615	7.64276	2.12621e-14	1.8265e-13	SH2D2A	protein_coding
ENSG00000028116.18	460.107	0.43744	0.0894221	4.89185	9.98923e-07	3.75096e-06	VRK2	protein_coding
ENSG00000028137.19	2557.82	0.0387327	0.111646	0.346925	0.728648	0.772632	TNFRSF1B	protein_coding
ENSG00000028203.18	1647.41	-0.052749	0.0779714	-0.676517	0.498712	0.57475	VEZT	protein_coding
ENSG00000028277.21	178.62	-1.44349	0.180536	-7.99559	1.28953e-15	1.23187e-14	POU2F2	protein_coding
ENSG00000028310.18	1346.62	0.556941	0.0770592	7.22744	4.92199e-13	3.71981e-12	BRD9	protein_coding
ENSG00000028528.15	2738.93	-0.638215	0.0532369	-11.9882	4.09651e-33	1.3467e-31	SNX1	protein_coding
ENSG00000028839.10	517.146	0.411	0.0995513	4.12852	3.65098e-05	0.000109024	TBPL1	protein_coding
ENSG00000029153.14	907.124	2.43443	0.145556	16.725	8.61218e-63	1.65687e-60	ARNTL2	protein_coding
ENSG00000029363.17	3660.65	0.140084	0.0971962	1.44125	0.149515	0.211512	BCLAF1	protein_coding
ENSG00000029364.12	3116.82	-0.0792637	0.0689189	-1.1501	0.250102	0.328245	SLC39A9	protein_coding
ENSG00000029534.21	58.8689	0.684154	0.213092	3.2106	0.0013246	0.00300683	ANK1	protein_coding
ENSG00000029559.7	35.902	6.59405	0.463776	14.2182	7.06779e-46	5.35365e-44	IBSP	protein_coding
ENSG00000029639.11	481.702	0.638691	0.0819223	7.7963	6.37504e-15	5.73585e-14	TFB1M	protein_coding
ENSG00000029725.17	874.511	-0.338201	0.0891359	-3.79422	0.000148111	0.000399716	RABEP1	protein_coding
ENSG00000029993.15	2425.82	0.656308	0.0963384	6.81252	9.59012e-12	6.35735e-11	HMGB3	protein_coding
ENSG00000030066.13	2079.7	0.517522	0.0685561	7.54889	4.38998e-14	3.66237e-13	NUP160	protein_coding
ENSG00000030110.13	1511.26	-0.812453	0.103609	-7.84152	4.45119e-15	4.04936e-14	BAK1	protein_coding
ENSG00000030304.14	20.9826	-3.61486	0.330025	-10.9533	6.40653e-28	1.5111e-26	MUSK	protein_coding
ENSG00000030419.16	152.84	-0.329924	0.204753	-1.61132	0.107109	0.158251	IKZF2	protein_coding
ENSG00000030582.18	17304.6	-0.481002	0.130142	-3.69598	0.000219043	0.00057389	GRN	protein_coding
ENSG00000031003.10	588.957	-0.911429	0.106592	-8.55064	1.2241e-17	1.3779e-16	FAM13B	protein_coding
ENSG00000031081.11	603.954	-0.741463	0.148339	-4.99845	5.77935e-07	2.23697e-06	ARHGAP31	protein_coding
ENSG00000031691.7	243.082	0.776953	0.120993	6.42146	1.34976e-10	7.98468e-10	CENPQ	protein_coding
ENSG00000031698.13	5390.81	0.0593917	0.0806992	0.735965	0.461752	0.541204	SARS1	protein_coding
ENSG00000031823.14	2183.51	0.0541678	0.0690562	0.784401	0.432805	0.513834	RANBP3	protein_coding
ENSG00000032219.19	637.127	-0.423557	0.102407	-4.13603	3.53362e-05	0.000105727	ARID4A	protein_coding
ENSG00000032389.13	1264.86	0.632991	0.0828196	7.64301	2.12199e-14	1.82357e-13	EIPR1	protein_coding
ENSG00000032444.17	2825.97	-0.156362	0.12804	-1.22119	0.222013	0.296715	PNPLA6	protein_coding
ENSG00000032742.18	610.83	0.462404	0.106111	4.35776	1.31403e-05	4.21124e-05	IFT88	protein_coding
ENSG00000033011.13	1030.87	0.468176	0.0879914	5.3207	1.03366e-07	4.39962e-07	ALG1	protein_coding
ENSG00000033030.15	813.906	-0.0361145	0.0595089	-0.606875	0.543934	0.614706	ZCCHC8	protein_coding
ENSG00000033050.9	762.266	0.614073	0.0840936	7.30226	2.82974e-13	2.18522e-12	ABCF2	protein_coding
ENSG00000033100.16	2278.16	0.156215	0.0803296	1.94468	0.0518137	0.0835168	CHPF2	protein_coding
ENSG00000033122.21	20.4032	-1.38326	0.204411	-6.76708	1.31407e-11	8.58374e-11	LRRC7	protein_coding
ENSG00000033170.17	1604.45	0.915516	0.134647	6.79936	1.05086e-11	6.93295e-11	FUT8	protein_coding
ENSG00000033178.13	1725.37	0.673492	0.114152	5.89995	3.63618e-09	1.83233e-08	UBA6	protein_coding
ENSG00000033327.13	1134.09	-0.594949	0.0934685	-6.36524	1.94986e-10	1.13511e-09	GAB2	protein_coding
ENSG00000033627.17	2398.88	-0.415624	0.0742406	-5.59834	2.16413e-08	9.98338e-08	ATP6V0A1	protein_coding
ENSG00000033800.14	978.499	-0.351628	0.0821373	-4.28097	1.86078e-05	5.82634e-05	PIAS1	protein_coding
ENSG00000033867.16	766.038	0.34965	0.159173	2.19666	0.0280445	0.0483101	SLC4A7	protein_coding
ENSG00000034053.14	146.2	0.656131	0.173551	3.78062	0.000156439	0.000420142	APBA2	protein_coding
ENSG00000034152.19	2899.98	0.0214302	0.105624	0.202892	0.839219	0.864501	MAP2K3	protein_coding
ENSG00000034239.11	4.45813	-1.55128	0.240691	-6.44508	1.15536e-10	6.87883e-10	EFCAB1	protein_coding
ENSG00000034510.6	47832.6	0.442652	0.106584	4.15306	3.28053e-05	9.8661e-05	TMSB10	protein_coding
ENSG00000034533.12	264.833	-0.475186	0.0765418	-6.20819	5.35979e-10	2.97722e-09	ASTE1	protein_coding
ENSG00000034677.13	1334.5	-0.423204	0.0892226	-4.74323	2.10333e-06	7.55074e-06	RNF19A	protein_coding
ENSG00000034693.15	374.567	0.385982	0.0887388	4.34964	1.36358e-05	4.35773e-05	PEX3	protein_coding
ENSG00000034713.8	2102.58	-0.404756	0.0748265	-5.40926	6.32841e-08	2.76132e-07	GABARAPL2	protein_coding
ENSG00000034971.17	23.3407	-4.86359	0.557857	-8.71835	2.82279e-18	3.31667e-17	MYOC	protein_coding
ENSG00000035115.22	2858.93	0.378152	0.115687	3.26875	0.00108022	0.00249329	SH3YL1	protein_coding
ENSG00000035141.8	2033.95	0.582011	0.0661388	8.79983	1.37023e-18	1.64446e-17	FAM136A	protein_coding
ENSG00000035403.18	6241.95	-1.05074	0.106295	-9.88513	4.82953e-23	8.10091e-22	VCL	protein_coding
ENSG00000035499.13	527.546	1.23106	0.113676	10.8296	2.49332e-27	5.64043e-26	DEPDC1B	protein_coding
ENSG00000035664.11	873.869	-0.592762	0.15053	-3.93783	8.22225e-05	0.00023187	DAPK2	protein_coding
ENSG00000035681.9	1434.5	0.326808	0.0692264	4.72086	2.34849e-06	8.36336e-06	NSMAF	protein_coding
ENSG00000035687.10	1852.93	0.202504	0.0680172	2.97724	0.00290857	0.00619055	ADSS2	protein_coding
ENSG00000035720.8	20.9477	-2.29391	0.252166	-9.09682	9.3015e-20	1.22531e-18	STAP1	protein_coding
ENSG00000035862.12	5605.4	-0.59979	0.175612	-3.41543	0.000636815	0.00153461	TIMP2	protein_coding
ENSG00000035928.16	1564.05	0.157056	0.0741211	2.11891	0.0340981	0.0574565	RFC1	protein_coding
ENSG00000036054.13	1210.76	-0.208941	0.0821314	-2.54398	0.0109598	0.0207274	TBC1D23	protein_coding
ENSG00000036257.13	2046.92	-0.169309	0.0567552	-2.98315	0.00285298	0.00608392	CUL3	protein_coding
ENSG00000036448.10	72.5967	-0.746131	0.181433	-4.11243	3.91518e-05	0.000116458	MYOM2	protein_coding
ENSG00000036473.8	117.276	-1.42528	0.367374	-3.87964	0.000104613	0.000289803	OTC	protein_coding
ENSG00000036530.9	7.29664	-0.797202	0.216911	-3.67524	0.000237624	0.000617854	CYP46A1	protein_coding
ENSG00000036549.13	1252.66	0.429829	0.0850922	5.05134	4.38727e-07	1.72317e-06	ZZZ3	protein_coding
ENSG00000036565.15	100.416	0.245043	0.366617	0.668388	0.503886	0.579234	SLC18A1	protein_coding
ENSG00000036672.16	186.681	-4.18669	0.205043	-20.4186	1.14366e-92	7.7855e-90	USP2	protein_coding
ENSG00000036828.17	4.37575	-3.11879	0.345711	-9.02138	1.85737e-19	2.39193e-18	CASR	protein_coding
ENSG00000037042.9	253.432	-0.0532752	0.113623	-0.468877	0.639158	0.697156	TUBG2	protein_coding
ENSG00000037241.7	576.635	0.580218	0.0977674	5.93468	2.94428e-09	1.4999e-08	RPL26L1	protein_coding
ENSG00000037280.16	250.828	-0.427633	0.154913	-2.76048	0.00577162	0.0115891	FLT4	protein_coding
ENSG00000037474.15	2727.04	0.514112	0.0580101	8.86245	7.82715e-19	9.56486e-18	NSUN2	protein_coding
ENSG00000037637.11	845.843	-0.181027	0.0553746	-3.26913	0.00107879	0.0024911	FBXO42	protein_coding
ENSG00000037749.12	482.992	-0.35481	0.10484	-3.38429	0.000713616	0.00170308	MFAP3	protein_coding
ENSG00000037757.14	408.01	0.80467	0.113576	7.08483	1.39213e-12	1.00424e-11	MRI1	protein_coding
ENSG00000037897.17	619.704	1.39906	0.0973568	14.3705	7.9291e-47	6.28772e-45	METTL1	protein_coding
ENSG00000037965.6	14.7112	1.70042	0.393352	4.32289	1.53995e-05	4.88119e-05	HOXC8	protein_coding
ENSG00000038002.9	553.579	-0.244822	0.0987907	-2.47819	0.0132051	0.0245046	AGA	protein_coding
ENSG00000038210.14	1609.36	0.325922	0.0966233	3.37312	0.000743222	0.0017682	PI4K2B	protein_coding
ENSG00000038219.13	1405.67	-0.183877	0.111695	-1.64624	0.0997149	0.148522	BOD1L1	protein_coding
ENSG00000038274.17	2952.69	-0.478575	0.0730567	-6.55074	5.72531e-11	3.51324e-10	MAT2B	protein_coding
ENSG00000038295.8	32.6461	-2.2696	0.272125	-8.34029	7.41106e-17	7.83028e-16	TLL1	protein_coding
ENSG00000038358.15	1549.53	-0.133296	0.0892081	-1.49422	0.135118	0.193779	EDC4	protein_coding
ENSG00000038382.20	3389.31	0.0754625	0.0980583	0.769567	0.441557	0.522245	TRIO	protein_coding
ENSG00000038427.16	3556.94	1.54129	0.220746	6.98218	2.9063e-12	2.03065e-11	VCAN	protein_coding
ENSG00000038532.16	1204.7	-0.304082	0.072421	-4.19881	2.68323e-05	8.19396e-05	CLEC16A	protein_coding
ENSG00000038945.15	610.439	0.363795	0.241398	1.50703	0.131802	0.189761	MSR1	protein_coding
ENSG00000039068.19	20271.3	-0.446521	0.0884674	-5.0473	4.48092e-07	1.75808e-06	CDH1	protein_coding
ENSG00000039123.16	2051.05	0.152304	0.0753093	2.02238	0.0431368	0.0709445	MTREX	protein_coding
ENSG00000039139.9	57.98	2.4285	0.221391	10.9693	5.37106e-28	1.27708e-26	DNAH5	protein_coding
ENSG00000039319.17	855.659	-0.0449194	0.129008	-0.348192	0.727696	0.771882	ZFYVE16	protein_coding
ENSG00000039523.20	1124.39	0.281028	0.108574	2.58836	0.00964344	0.0184389	RIPOR1	protein_coding
ENSG00000039537.14	17.0001	-1.59218	0.334704	-4.75697	1.96523e-06	7.086e-06	C6	protein_coding
ENSG00000039560.14	1072.21	0.0999571	0.138128	0.723658	0.469276	0.548134	RAI14	protein_coding
ENSG00000039600.11	60.7783	-0.0795067	0.203778	-0.390163	0.696416	0.745604	SOX30	protein_coding
ENSG00000039650.12	1267.39	0.561679	0.0913252	6.15031	7.73303e-10	4.2213e-09	PNKP	protein_coding
ENSG00000039987.7	192.212	-3.8017	0.3786	-10.0415	1.00174e-23	1.76809e-22	BEST2	protein_coding
ENSG00000040199.18	851.304	-2.69559	0.116524	-23.1333	2.13997e-118	3.17272e-115	PHLPP2	protein_coding
ENSG00000040275.17	477.889	1.01579	0.0938389	10.8248	2.62625e-27	5.92601e-26	SPDL1	protein_coding
ENSG00000040341.18	1103.95	0.0816838	0.104869	0.778913	0.436031	0.516855	STAU2	protein_coding
ENSG00000040487.13	464.909	0.111855	0.101627	1.10065	0.271049	0.351236	SLC66A1	protein_coding
ENSG00000040531.16	428.115	-0.189169	0.0744436	-2.54111	0.0110501	0.0208866	CTNS	protein_coding
ENSG00000040608.14	300.648	1.5702	0.175354	8.95446	3.41387e-19	4.2976e-18	RTN4R	protein_coding
ENSG00000040633.13	1148.63	-0.331205	0.0784754	-4.2205	2.43764e-05	7.49673e-05	PHF23	protein_coding
ENSG00000040731.10	1.79216	-3.83382	0.442774	-8.65864	4.77417e-18	5.51572e-17	CDH10	protein_coding
ENSG00000040933.16	738.016	-0.446635	0.0820349	-5.44445	5.1967e-08	2.28941e-07	INPP4A	protein_coding
ENSG00000041353.10	503.655	-0.366702	0.241883	-1.51603	0.129512	0.186901	RAB27B	protein_coding
ENSG00000041357.16	4220.9	0.0791369	0.0904189	0.875226	0.381451	0.464777	PSMA4	protein_coding
ENSG00000041515.16	12.1922	0.0400073	0.243867	0.164054	0.869688	0.890249	MYO16	protein_coding
ENSG00000041802.11	1618.72	0.472023	0.0513652	9.18955	3.94497e-20	5.35792e-19	LSG1	protein_coding
ENSG00000041880.14	862.208	-0.171041	0.114455	-1.4944	0.135072	0.193731	PARP3	protein_coding
ENSG00000041982.16	4440.76	-0.423382	0.249997	-1.69355	0.0903514	0.136194	TNC	protein_coding
ENSG00000041988.15	344.725	-0.0242721	0.085929	-0.282467	0.777585	0.813125	THAP3	protein_coding
ENSG00000042062.13	95.2013	-0.525417	0.169599	-3.098	0.00194832	0.00428698	RIPOR3	protein_coding
ENSG00000042088.14	730.356	0.658049	0.0707071	9.30669	1.31874e-20	1.85484e-19	TDP1	protein_coding
ENSG00000042286.15	1352.89	-0.20263	0.0970278	-2.08837	0.0367643	0.061446	AIFM2	protein_coding
ENSG00000042304.12	0.859052	2.16052	0.609679	3.54371	0.000394544	0.000988628	C2orf83	protein_coding
ENSG00000042317.17	209.678	0.269459	0.0996905	2.70295	0.00687271	0.0135836	SPATA7	protein_coding
ENSG00000042429.12	181.051	0.645137	0.119892	5.38101	7.40697e-08	3.20759e-07	MED17	protein_coding
ENSG00000042445.14	4266.28	-1.94951	0.0956253	-20.3869	2.18375e-92	1.46407e-89	RETSAT	protein_coding
ENSG00000042493.16	5704	0.709083	0.137073	5.17302	2.3034e-07	9.37741e-07	CAPG	protein_coding
ENSG00000042753.12	3023.34	0.296856	0.106571	2.78553	0.00534407	0.0107977	AP2S1	protein_coding
ENSG00000042781.14	12.5182	1.5204	0.272892	5.57144	2.52646e-08	1.15585e-07	USH2A	protein_coding
ENSG00000042813.8	1.00778	2.31195	0.625445	3.69649	0.0002186	0.000572763	ZPBP	protein_coding
ENSG00000042832.12	339.753	4.21912	0.269188	15.6735	2.29579e-55	2.98784e-53	TG	protein_coding
ENSG00000042980.13	303.348	-1.3164	0.202815	-6.49065	8.54694e-11	5.16305e-10	ADAM28	protein_coding
ENSG00000043039.7	279.773	-1.91408	0.267069	-7.16699	7.66658e-13	5.67668e-12	BARX2	protein_coding
ENSG00000043093.15	1050.22	-0.0935205	0.107584	-0.869277	0.384695	0.46806	DCUN1D1	protein_coding
ENSG00000043143.20	1555.38	-0.0713002	0.0958282	-0.744041	0.456851	0.536711	JADE2	protein_coding
ENSG00000043355.12	227.741	6.06868	0.41147	14.7488	3.13391e-49	2.82429e-47	ZIC2	protein_coding
ENSG00000043462.13	647.089	-0.254871	0.183989	-1.38525	0.165976	0.231563	LCP2	protein_coding
ENSG00000043514.17	751.76	0.762374	0.0807934	9.43609	3.8694e-21	5.6582e-20	TRIT1	protein_coding
ENSG00000043591.6	40.1488	-1.13829	0.264919	-4.29676	1.73313e-05	5.44862e-05	ADRB1	protein_coding
ENSG00000044012.4	392.91	-6.30315	0.428916	-14.6955	6.88741e-49	6.07093e-47	GUCA2B	protein_coding
ENSG00000044090.10	1122.55	0.615603	0.100851	6.10411	1.03372e-09	5.56869e-09	CUL7	protein_coding
ENSG00000044115.21	15032.8	-0.45384	0.0660432	-6.87186	6.33718e-12	4.27917e-11	CTNNA1	protein_coding
ENSG00000044446.12	801.461	0.0852201	0.113705	0.749486	0.453565	0.533629	PHKA2	protein_coding
ENSG00000044459.15	189.672	-0.000914485	0.19776	-0.00462422	0.99631	0.996986	CNTLN	protein_coding
ENSG00000044524.11	127.385	-1.00593	0.213177	-4.71874	2.37307e-06	8.44439e-06	EPHA3	protein_coding
ENSG00000044574.8	23154.9	0.280475	0.0858444	3.26724	0.001086	0.00250517	HSPA5	protein_coding
ENSG00000046604.13	12863.8	-0.568179	0.0931449	-6.09995	1.06104e-09	5.70682e-09	DSG2	protein_coding
ENSG00000046647.13	601.253	0.668405	0.0941696	7.09788	1.26686e-12	9.1717e-12	GEMIN8	protein_coding
ENSG00000046651.15	1223.61	0.399891	0.106701	3.74778	0.000178409	0.000474594	OFD1	protein_coding
ENSG00000046653.15	155.96	-2.34759	0.208735	-11.2468	2.40252e-29	6.17001e-28	GPM6B	protein_coding
ENSG00000046774.10	2.00588	3.76095	1.07211	3.508	0.000451489	0.0011184	MAGEC2	protein_coding
ENSG00000046889.19	113.9	-1.18725	0.199455	-5.95244	2.64182e-09	1.35267e-08	PREX2	protein_coding
ENSG00000047056.16	639.459	-0.649117	0.0692223	-9.37727	6.77011e-21	9.70112e-20	WDR37	protein_coding
ENSG00000047188.16	988.174	-0.177126	0.0968641	-1.8286	0.0674591	0.105395	YTHDC2	protein_coding
ENSG00000047230.15	1444.1	0.766587	0.0894153	8.57333	1.00533e-17	1.13947e-16	CTPS2	protein_coding
ENSG00000047249.18	1661.96	0.248979	0.0801439	3.10664	0.00189224	0.00417209	ATP6V1H	protein_coding
ENSG00000047315.17	3137.79	0.125728	0.061915	2.03066	0.0422893	0.0696986	POLR2B	protein_coding
ENSG00000047346.12	544.153	-1.15888	0.116466	-9.95038	2.51215e-23	4.29025e-22	FAM214A	protein_coding
ENSG00000047365.12	648.242	0.014968	0.135331	0.110603	0.911931	0.926313	ARAP2	protein_coding
ENSG00000047410.14	3631.76	0.359128	0.0870461	4.12573	3.69568e-05	0.000110262	TPR	protein_coding
ENSG00000047457.14	144.687	-1.96892	0.322822	-6.09908	1.06677e-09	5.73594e-09	CP	protein_coding
ENSG00000047578.13	893.928	-0.204376	0.0787887	-2.59397	0.00948745	0.0181705	KATNIP	protein_coding
ENSG00000047579.20	771.573	0.0529681	0.0687509	0.770435	0.441042	0.521712	DTNBP1	protein_coding
ENSG00000047597.7	1191.65	-0.935207	0.138266	-6.76381	1.34409e-11	8.77081e-11	XK	protein_coding
ENSG00000047617.15	21.2686	-0.696455	0.180158	-3.8658	0.000110724	0.000305604	ANO2	protein_coding
ENSG00000047621.12	510.49	-0.0468415	0.0931163	-0.503043	0.614934	0.67677	C12orf4	protein_coding
ENSG00000047634.15	1064.28	1.60991	0.150438	10.7015	1.00149e-26	2.17443e-25	SCML1	protein_coding
ENSG00000047644.19	1341.28	0.392297	0.10692	3.66908	0.000243422	0.000632112	WWC3	protein_coding
ENSG00000047648.23	233.964	-0.852103	0.237265	-3.59136	0.000328959	0.000835453	ARHGAP6	protein_coding
ENSG00000047662.5	23.6791	-0.628825	0.239444	-2.62618	0.00863481	0.0166913	FAM184B	protein_coding
ENSG00000047849.21	8284.92	-0.231389	0.0656482	-3.52468	0.000423996	0.00105674	MAP4	protein_coding
ENSG00000047932.14	1271.76	-0.203957	0.0879932	-2.31787	0.0204562	0.0363871	GOPC	protein_coding
ENSG00000047936.11	25.9063	-1.01035	0.373976	-2.70163	0.00689997	0.0136296	ROS1	protein_coding
ENSG00000048028.11	832.091	0.0946283	0.0725684	1.30399	0.192238	0.262542	USP28	protein_coding
ENSG00000048052.22	188.137	-1.65552	0.213976	-7.73698	1.01809e-14	9.01534e-14	HDAC9	protein_coding
ENSG00000048140.18	1870.78	-0.0079563	0.0781025	-0.10187	0.91886	0.931953	TSPAN17	protein_coding
ENSG00000048162.21	953.488	1.27039	0.0985764	12.8874	5.30095e-38	2.37892e-36	NOP16	protein_coding
ENSG00000048342.17	295.034	-0.636945	0.188901	-3.37184	0.000746668	0.00177573	CC2D2A	protein_coding
ENSG00000048392.12	1064.54	-0.0834124	0.123745	-0.674065	0.50027	0.576155	RRM2B	protein_coding
ENSG00000048405.10	974.391	0.281313	0.103435	2.7197	0.00653408	0.0129688	ZNF800	protein_coding
ENSG00000048462.11	80.8997	-3.29095	0.291354	-11.2953	1.38357e-29	3.60127e-28	TNFRSF17	protein_coding
ENSG00000048471.14	531.421	-0.643235	0.100262	-6.41557	1.40301e-10	8.28196e-10	SNX29	protein_coding
ENSG00000048540.15	166.83	-3.38541	0.310482	-10.9037	1.1065e-27	2.56209e-26	LMO3	protein_coding
ENSG00000048544.6	1586.76	0.327776	0.0866369	3.78333	0.000154742	0.000415963	MRPS10	protein_coding
ENSG00000048545.16	0.487801	1.16256	0.531263	2.1883	0.0286481	0.049254	GUCA1A	protein_coding
ENSG00000048649.13	1423.1	-0.0543055	0.101641	-0.534288	0.593142	0.658107	RSF1	protein_coding
ENSG00000048707.15	1982.31	-0.798764	0.115186	-6.93458	4.07441e-12	2.80867e-11	VPS13D	protein_coding
ENSG00000048740.18	1578.69	-0.460214	0.135813	-3.38858	0.000702565	0.0016787	CELF2	protein_coding
ENSG00000048828.17	9369.76	-0.295305	0.0561696	-5.25738	1.46123e-07	6.10153e-07	FAM120A	protein_coding
ENSG00000048991.16	1389.35	0.716368	0.0776745	9.22269	2.89731e-20	3.97776e-19	R3HDM1	protein_coding
ENSG00000049089.15	607.006	1.03916	0.221119	4.69955	2.60736e-06	9.22835e-06	COL9A2	protein_coding
ENSG00000049130.16	991.729	-1.14386	0.152401	-7.50563	6.11325e-14	5.02237e-13	KITLG	protein_coding
ENSG00000049167.15	373.41	0.406085	0.108373	3.7471	0.000178892	0.000475793	ERCC8	protein_coding
ENSG00000049192.15	91.1555	2.26868	0.212316	10.6854	1.19117e-26	2.56362e-25	ADAMTS6	protein_coding
ENSG00000049239.13	3108.34	-0.320255	0.0896974	-3.57039	0.000356446	0.000900301	H6PD	protein_coding
ENSG00000049245.13	3674.39	-0.287311	0.07042	-4.07996	4.50435e-05	0.000132751	VAMP3	protein_coding
ENSG00000049246.14	301.099	-1.58785	0.172347	-9.2131	3.16854e-20	4.33802e-19	PER3	protein_coding
ENSG00000049247.14	26.4241	1.03138	0.32316	3.19154	0.00141517	0.00319441	UTS2	protein_coding
ENSG00000049249.9	108.023	0.912921	0.193461	4.7189	2.37128e-06	8.43868e-06	TNFRSF9	protein_coding
ENSG00000049283.18	759.211	-0.387046	0.161327	-2.39914	0.0164338	0.029855	EPN3	protein_coding
ENSG00000049323.16	1951.22	0.11443	0.157883	0.724777	0.468589	0.547593	LTBP1	protein_coding
ENSG00000049449.10	2116.35	1.38347	0.0987144	14.0149	1.26372e-44	8.83384e-43	RCN1	protein_coding
ENSG00000049540.18	1519.85	0.497237	0.205164	2.4236	0.0153674	0.0281046	ELN	protein_coding
ENSG00000049541.11	1240.84	0.752175	0.0876062	8.58586	9.01556e-18	1.02605e-16	RFC2	protein_coding
ENSG00000049618.24	2887.45	0.0996472	0.0975847	1.02114	0.30719	0.389661	ARID1B	protein_coding
ENSG00000049656.14	4909.31	0.114196	0.078049	1.46313	0.143431	0.20402	CLPTM1L	protein_coding
ENSG00000049759.19	2297.79	-1.25393	0.0979543	-12.8011	1.61585e-37	7.00976e-36	NEDD4L	protein_coding
ENSG00000049768.16	119.499	1.39473	0.176531	7.90077	2.77184e-15	2.57076e-14	FOXP3	protein_coding
ENSG00000049769.14	60.6125	-0.197395	0.147449	-1.33873	0.180658	0.249072	PPP1R3F	protein_coding
ENSG00000049860.14	5592.5	0.209657	0.0746943	2.80686	0.00500264	0.0101705	HEXB	protein_coding
ENSG00000049883.15	363.852	0.637293	0.0766981	8.30911	9.64212e-17	1.01103e-15	PTCD2	protein_coding
ENSG00000050030.16	17.1778	-3.20886	0.349989	-9.16846	4.79817e-20	6.47102e-19	NEXMIF	protein_coding
ENSG00000050130.18	959.287	-0.285305	0.0779413	-3.66051	0.000251716	0.00065142	JKAMP	protein_coding
ENSG00000050165.18	1846.1	0.145344	0.144414	1.00644	0.314204	0.396951	DKK3	protein_coding
ENSG00000050327.15	864.494	-0.45105	0.0946447	-4.76572	1.88178e-06	6.80004e-06	ARHGEF5	protein_coding
ENSG00000050344.9	2718.54	2.67185	0.106801	25.0172	3.97564e-138	1.17279e-134	NFE2L3	protein_coding
ENSG00000050393.11	1605.31	0.0736972	0.0775276	0.950593	0.341811	0.42529	MCUR1	protein_coding
ENSG00000050405.13	6031.61	-1.43766	0.122893	-11.6985	1.29709e-31	3.82379e-30	LIMA1	protein_coding
ENSG00000050426.16	2093.94	0.319802	0.0700445	4.5657	4.97839e-06	1.69662e-05	LETMD1	protein_coding
ENSG00000050438.17	139.073	1.34674	0.187026	7.20084	5.98434e-13	4.48891e-12	SLC4A8	protein_coding
ENSG00000050555.19	134.812	-1.15156	0.196546	-5.85899	4.65701e-09	2.32085e-08	LAMC3	protein_coding
ENSG00000050628.20	146.187	-0.969762	0.238012	-4.07443	4.61273e-05	0.000135684	PTGER3	protein_coding
ENSG00000050730.16	47.0057	-0.527735	0.239898	-2.19983	0.027819	0.0479496	TNIP3	protein_coding
ENSG00000050748.18	1709.22	-0.159045	0.0548728	-2.89843	0.00375034	0.00781156	MAPK9	protein_coding
ENSG00000050767.17	36.3776	-1.27382	0.176212	-7.22893	4.86801e-13	3.68087e-12	COL23A1	protein_coding
ENSG00000050820.17	3678.64	-0.444573	0.111204	-3.99782	6.39275e-05	0.000183386	BCAR1	protein_coding
ENSG00000051009.11	2194.77	-0.481603	0.079212	-6.07993	1.20238e-09	6.42406e-09	FAM160A2	protein_coding
ENSG00000051108.15	3838.25	-0.898882	0.07699	-11.6753	1.70444e-31	4.99469e-30	HERPUD1	protein_coding
ENSG00000051128.19	195.998	0.785618	0.174716	4.49653	6.90712e-06	2.31007e-05	HOMER3	protein_coding
ENSG00000051180.17	564.31	0.644987	0.107367	6.00734	1.88596e-09	9.8271e-09	RAD51	protein_coding
ENSG00000051341.14	428.859	1.44025	0.133706	10.7717	4.68089e-27	1.03978e-25	POLQ	protein_coding
ENSG00000051382.9	1756.35	-0.289099	0.0800196	-3.61286	0.000302843	0.000774103	PIK3CB	protein_coding
ENSG00000051523.11	8364.46	0.290652	0.166469	1.74599	0.0808136	0.123542	CYBA	protein_coding
ENSG00000051596.10	482.857	0.83097	0.0990605	8.38851	4.92332e-17	5.27647e-16	THOC3	protein_coding
ENSG00000051620.11	3016.11	0.18007	0.0774345	2.32545	0.0200482	0.0357245	HEBP2	protein_coding
ENSG00000051825.15	497.172	0.525209	0.119164	4.40744	1.04601e-05	3.4083e-05	MPHOSPH9	protein_coding
ENSG00000052126.14	1106.74	0.132096	0.094032	1.40479	0.160082	0.224417	PLEKHA5	protein_coding
ENSG00000052344.16	7333.6	-0.940585	0.147456	-6.37874	1.78551e-10	1.04451e-09	PRSS8	protein_coding
ENSG00000052723.12	1110.79	0.0205531	0.0813332	0.252703	0.800498	0.832559	SIKE1	protein_coding
ENSG00000052749.14	2010.61	1.37681	0.0911442	15.1058	1.48184e-51	1.53201e-49	RRP12	protein_coding
ENSG00000052795.13	1453.77	-1.09919	0.115526	-9.51471	1.82226e-21	2.72871e-20	FNIP2	protein_coding
ENSG00000052802.13	3076.97	0.541621	0.130213	4.1595	3.18941e-05	9.61822e-05	MSMO1	protein_coding
ENSG00000052841.15	2388.58	0.249341	0.0725654	3.43608	0.00059019	0.00143121	TTC17	protein_coding
ENSG00000052850.8	3.15249	0.896337	0.402553	2.22663	0.0259717	0.0451402	ALX4	protein_coding
ENSG00000053108.17	37.1835	1.17544	0.336158	3.49668	0.00047108	0.00116283	FSTL4	protein_coding
ENSG00000053254.16	1438.66	-1.24891	0.115194	-10.8419	2.17989e-27	4.93644e-26	FOXN3	protein_coding
ENSG00000053328.8	16.3458	-3.26463	0.268852	-12.1429	6.26011e-34	2.17941e-32	METTL24	protein_coding
ENSG00000053371.12	1783.31	-0.410571	0.101566	-4.0424	5.29065e-05	0.000153946	AKR7A2	protein_coding
ENSG00000053372.5	2027.4	0.964362	0.0948509	10.1671	2.77986e-24	5.10822e-23	MRTO4	protein_coding
ENSG00000053438.11	81.7818	-2.29209	0.232733	-9.84861	6.95003e-23	1.1531e-21	NNAT	protein_coding
ENSG00000053501.13	674.37	0.241639	0.106897	2.26048	0.0237913	0.0416812	USE1	protein_coding
ENSG00000053524.12	27.9665	-0.864451	0.164099	-5.26788	1.38008e-07	5.78617e-07	MCF2L2	protein_coding
ENSG00000053702.15	131.868	-0.575338	0.118617	-4.85038	1.23222e-06	4.57114e-06	NRIP2	protein_coding
ENSG00000053747.17	3222.67	-0.609359	0.185182	-3.29059	0.000999776	0.00232348	LAMA3	protein_coding
ENSG00000053770.12	1568.58	-0.779842	0.0970404	-8.03626	9.26217e-16	8.95047e-15	AP5M1	protein_coding
ENSG00000053900.11	796.769	0.217389	0.0721128	3.01457	0.00257345	0.00553585	ANAPC4	protein_coding
ENSG00000053918.18	4513.88	1.00726	0.163349	6.1663	6.99066e-10	3.83308e-09	KCNQ1	protein_coding
ENSG00000054116.12	1652.39	-0.0823669	0.0646607	-1.27383	0.202723	0.274623	TRAPPC3	protein_coding
ENSG00000054118.15	4421.02	-0.0643913	0.0618376	-1.0413	0.297738	0.379649	THRAP3	protein_coding
ENSG00000054148.18	2160.1	0.280811	0.141338	1.98681	0.0469438	0.0765004	PHPT1	protein_coding
ENSG00000054179.12	1186.65	0.716947	0.181388	3.95255	7.73226e-05	0.000218987	ENTPD2	protein_coding
ENSG00000054219.11	1165.22	0.516091	0.126584	4.07705	4.56101e-05	0.000134238	LY75	protein_coding
ENSG00000054267.22	1118.6	0.0873486	0.102462	0.852499	0.393937	0.476839	ARID4B	protein_coding
ENSG00000054277.14	94.6438	-1.76901	0.13539	-13.066	5.15062e-39	2.50176e-37	OPN3	protein_coding
ENSG00000054282.16	523.591	0.294819	0.0754725	3.90631	9.37162e-05	0.000261532	SDCCAG8	protein_coding
ENSG00000054356.14	64.7508	-1.54775	0.27583	-5.61126	2.0086e-08	9.30083e-08	PTPRN	protein_coding
ENSG00000054392.13	168.597	-0.721167	0.124561	-5.78964	7.05354e-09	3.44837e-08	HHAT	protein_coding
ENSG00000054523.18	2177.35	-0.582044	0.0993164	-5.86051	4.61458e-09	2.30126e-08	KIF1B	protein_coding
ENSG00000054598.9	202.597	1.25742	0.22968	5.47465	4.38388e-08	1.95055e-07	FOXC1	protein_coding
ENSG00000054611.14	1418.13	-0.528228	0.0717934	-7.35761	1.87225e-13	1.46811e-12	TBC1D22A	protein_coding
ENSG00000054654.19	4042.33	-0.508414	0.136908	-3.71356	0.000204366	0.000538178	SYNE2	protein_coding
ENSG00000054690.14	1285.26	-0.33976	0.117004	-2.90384	0.00368617	0.00768803	PLEKHH1	protein_coding
ENSG00000054793.14	7439.54	0.213527	0.143302	1.49005	0.136211	0.195067	ATP9A	protein_coding
ENSG00000054796.13	0.283827	1.23606	1.30127	0.949882	0.342172	0.42565	SPO11	protein_coding
ENSG00000054803.4	4.45006	0.284322	0.425685	0.667915	0.504188	0.57949	CBLN4	protein_coding
ENSG00000054938.16	374.164	-0.700273	0.364932	-1.91891	0.0549954	0.0879978	CHRDL2	protein_coding
ENSG00000054965.11	1379.23	-0.352883	0.0798407	-4.41985	9.87717e-06	3.23218e-05	FAM168A	protein_coding
ENSG00000054967.13	251.415	1.20055	0.124706	9.62705	6.14692e-22	9.51032e-21	RELT	protein_coding
ENSG00000054983.17	997.472	-0.371561	0.18301	-2.03028	0.0423282	0.0697519	GALC	protein_coding
ENSG00000055044.11	2147.34	1.14004	0.0815901	13.9727	2.2864e-44	1.5808e-42	NOP58	protein_coding
ENSG00000055070.17	3529.13	-0.166997	0.0762432	-2.19032	0.0285011	0.0490165	SZRD1	protein_coding
ENSG00000055118.16	592.994	-0.69502	0.20624	-3.36996	0.000751803	0.00178689	KCNH2	protein_coding
ENSG00000055130.17	2610.06	0.319739	0.0544951	5.8673	4.42942e-09	2.21216e-08	CUL1	protein_coding
ENSG00000055147.19	460.585	-0.30125	0.0806914	-3.73336	0.000188939	0.000500381	FAM114A2	protein_coding
ENSG00000055163.20	1428.12	-0.0721275	0.12352	-0.583935	0.559264	0.62828	CYFIP2	protein_coding
ENSG00000055208.19	2485.35	-0.758907	0.0719285	-10.5508	5.03398e-26	1.03846e-24	TAB2	protein_coding
ENSG00000055211.14	912.696	-0.967382	0.0802521	-12.0543	1.84122e-33	6.1956e-32	GINM1	protein_coding
ENSG00000055332.18	2647.67	0.40086	0.0995501	4.02671	5.65621e-05	0.000163786	EIF2AK2	protein_coding
ENSG00000055483.19	2159.43	0.749274	0.0808564	9.26672	1.91956e-20	2.67271e-19	USP36	protein_coding
ENSG00000055609.19	2586.19	-0.135499	0.133309	-1.01642	0.309429	0.39197	KMT2C	protein_coding
ENSG00000055732.13	92.1191	0.831468	0.270443	3.07447	0.00210878	0.00461185	MCOLN3	protein_coding
ENSG00000055813.6	7.93089	-1.45712	0.259462	-5.61595	1.9549e-08	9.06069e-08	CCDC85A	protein_coding
ENSG00000055917.16	4813.56	-0.0300815	0.0697898	-0.43103	0.666446	0.720295	PUM2	protein_coding
ENSG00000055950.16	1738.47	0.19288	0.111993	1.72225	0.0850241	0.129162	MRPL43	protein_coding
ENSG00000055955.17	2.25205	0.0574933	0.291371	0.19732	0.843577	0.868282	ITIH4	protein_coding
ENSG00000055957.11	2.18072	-0.244771	0.307172	-0.796852	0.425537	0.507003	ITIH1	protein_coding
ENSG00000056050.7	428.208	-0.123113	0.0995371	-1.23685	0.216142	0.289917	HPF1	protein_coding
ENSG00000056097.16	3101.16	0.114984	0.0588022	1.95544	0.0505316	0.0816913	ZFR	protein_coding
ENSG00000056277.16	212.963	1.3622	0.120856	11.2713	1.81842e-29	4.71374e-28	ZNF280C	protein_coding
ENSG00000056291.17	2.55321	-0.512111	0.301578	-1.6981	0.0894886	0.135045	NPFFR2	protein_coding
ENSG00000056487.16	1.76108	-1.24207	0.359122	-3.45863	0.000542933	0.00132694	PHF21B	protein_coding
ENSG00000056558.11	358.751	0.347909	0.113774	3.0579	0.00222896	0.00485476	TRAF1	protein_coding
ENSG00000056586.16	1624.48	0.219286	0.0952971	2.30108	0.0213871	0.037883	RC3H2	protein_coding
ENSG00000056736.10	782.253	0.70316	0.13217	5.3201	1.03709e-07	4.4132e-07	IL17RB	protein_coding
ENSG00000056972.20	1349.96	-0.974026	0.0816422	-11.9304	8.21577e-33	2.63626e-31	TRAF3IP2	protein_coding
ENSG00000056998.20	626.624	0.888229	0.190133	4.67162	2.98828e-06	1.04926e-05	GYG2	protein_coding
ENSG00000057019.16	1059.35	0.661154	0.202286	3.26841	0.00108153	0.00249605	DCBLD2	protein_coding
ENSG00000057149.16	5.48376	4.82259	0.844629	5.70971	1.13166e-08	5.40529e-08	SERPINB3	protein_coding
ENSG00000057252.13	1065.08	-0.49693	0.139088	-3.57278	0.000353216	0.000892448	SOAT1	protein_coding
ENSG00000057294.15	4593.54	-0.815192	0.0992735	-8.21158	2.18298e-16	2.22312e-15	PKP2	protein_coding
ENSG00000057468.7	13.3056	1.78453	0.342808	5.20561	1.93362e-07	7.94434e-07	MSH4	protein_coding
ENSG00000057593.14	62.8498	3.2997	0.36968	8.92584	4.42328e-19	5.52429e-18	F7	protein_coding
ENSG00000057608.17	11574.5	0.0277281	0.0706804	0.392303	0.694835	0.744269	GDI2	protein_coding
ENSG00000057657.17	841.229	-0.662319	0.150801	-4.392	1.12312e-05	3.64106e-05	PRDM1	protein_coding
ENSG00000057663.16	1718.94	-0.252982	0.0735062	-3.44163	0.000578212	0.00140517	ATG5	protein_coding
ENSG00000057704.13	1000.95	-2.477	0.140407	-17.6416	1.18134e-69	3.41654e-67	TMCC3	protein_coding
ENSG00000057757.10	1525.81	0.15125	0.0691214	2.18817	0.0286569	0.0492634	PITHD1	protein_coding
ENSG00000057935.14	1170.26	-0.171825	0.0555139	-3.09516	0.00196706	0.00432434	MTA3	protein_coding
ENSG00000058056.9	432.883	0.388024	0.126459	3.06838	0.00215226	0.00470065	USP13	protein_coding
ENSG00000058063.16	2503.5	-0.282096	0.0986026	-2.86094	0.00422392	0.00871401	ATP11B	protein_coding
ENSG00000058085.15	6310.2	0.864937	0.143866	6.01211	1.83124e-09	9.55773e-09	LAMC2	protein_coding
ENSG00000058091.17	263.326	-0.415211	0.208396	-1.99241	0.0463261	0.0756079	CDK14	protein_coding
ENSG00000058262.10	11997.5	0.30923	0.0654997	4.72109	2.34585e-06	8.3549e-06	SEC61A1	protein_coding
ENSG00000058272.19	1942.55	-0.581094	0.10669	-5.44656	5.13535e-08	2.26441e-07	PPP1R12A	protein_coding
ENSG00000058335.16	56.0189	1.07779	0.254786	4.23019	2.33493e-05	7.20289e-05	RASGRF1	protein_coding
ENSG00000058404.20	20.4198	-0.947637	0.329174	-2.87883	0.00399151	0.0082761	CAMK2B	protein_coding
ENSG00000058453.17	677.495	0.624719	0.120559	5.18186	2.1968e-07	8.9682e-07	CROCC	protein_coding
ENSG00000058600.16	1542.55	0.727644	0.0793771	9.16692	4.86724e-20	6.55419e-19	POLR3E	protein_coding
ENSG00000058668.15	2456.02	-2.13033	0.163521	-13.0278	8.49906e-39	4.05253e-37	ATP2B4	protein_coding
ENSG00000058673.17	6.90689	1.52667	0.306122	4.98713	6.12836e-07	2.36358e-06	ZC3H11A	protein_coding
ENSG00000058729.11	730.278	0.108447	0.0794159	1.36556	0.172078	0.238856	RIOK2	protein_coding
ENSG00000058799.15	946.034	-0.437531	0.0685519	-6.38249	1.74236e-10	1.02049e-09	YIPF1	protein_coding
ENSG00000058804.12	2105.49	0.655748	0.0930377	7.0482	1.81241e-12	1.29371e-11	NDC1	protein_coding
ENSG00000058866.15	101.145	0.100093	0.197627	0.506476	0.612523	0.674653	DGKG	protein_coding
ENSG00000059122.17	1035.99	0.209742	0.0981323	2.13734	0.0325704	0.0551595	FLYWCH1	protein_coding
ENSG00000059145.19	374.045	0.470986	0.110917	4.24629	2.17338e-05	6.73507e-05	UNKL	protein_coding
ENSG00000059377.18	1099.05	0.911348	0.164554	5.53828	3.05459e-08	1.38344e-07	TBXAS1	protein_coding
ENSG00000059378.13	1851.35	-0.460787	0.106497	-4.32677	1.51313e-05	4.80098e-05	PARP12	protein_coding
ENSG00000059573.9	5854.13	-0.348248	0.0712825	-4.88546	1.03185e-06	3.86641e-06	ALDH18A1	protein_coding
ENSG00000059588.10	1762.47	1.23901	0.103053	12.0231	2.68702e-33	8.91973e-32	TARBP1	protein_coding
ENSG00000059691.12	659.871	-0.154959	0.0837861	-1.84946	0.0643908	0.101112	GATB	protein_coding
ENSG00000059728.11	2574.35	-1.74972	0.140758	-12.4307	1.78029e-35	6.88603e-34	MXD1	protein_coding
ENSG00000059758.8	690.22	-0.168902	0.109783	-1.53852	0.123922	0.179767	CDK17	protein_coding
ENSG00000059769.20	296.059	-0.302853	0.0737296	-4.10761	3.99776e-05	0.000118723	DNAJC25	protein_coding
ENSG00000059804.16	1112.56	0.882932	0.210107	4.20229	2.64228e-05	8.07948e-05	SLC2A3	protein_coding
ENSG00000059915.17	276.839	-3.47931	0.259642	-13.4005	6.0095e-41	3.34063e-39	PSD	protein_coding
ENSG00000060069.17	1146.95	-0.539552	0.100279	-5.3805	7.42782e-08	3.2163e-07	CTDP1	protein_coding
ENSG00000060138.13	5327.74	0.38121	0.0768086	4.96312	6.93683e-07	2.65663e-06	YBX3	protein_coding
ENSG00000060140.9	395.041	-1.75744	0.139808	-12.5703	3.07419e-36	1.23663e-34	STYK1	protein_coding
ENSG00000060237.18	4320.22	0.144339	0.101704	1.4192	0.15584	0.21917	WNK1	protein_coding
ENSG00000060303.5	1.43786	1.50511	0.378152	3.98018	6.88617e-05	0.000196572	RPS17P5	processed_pseudogene
ENSG00000060339.14	2280.33	0.461302	0.0817528	5.64265	1.67457e-08	7.82204e-08	CCAR1	protein_coding
ENSG00000060491.16	2486.12	0.610325	0.109566	5.57041	2.54135e-08	1.16206e-07	OGFR	protein_coding
ENSG00000060558.4	381.669	1.13074	0.177538	6.36904	1.90216e-10	1.10894e-09	GNA15	protein_coding
ENSG00000060566.14	135.899	-4.5631	0.325249	-14.0296	1.02755e-44	7.22863e-43	CREB3L3	protein_coding
ENSG00000060642.11	624.145	-0.342312	0.0766771	-4.46433	8.03193e-06	2.66181e-05	PIGV	protein_coding
ENSG00000060656.20	619.1	1.75215	0.253249	6.91869	4.55836e-12	3.12379e-11	PTPRU	protein_coding
ENSG00000060688.13	1477.08	0.41741	0.0783664	5.32639	1.00186e-07	4.2688e-07	SNRNP40	protein_coding
ENSG00000060709.15	105.737	0.0379811	0.293592	0.129367	0.897067	0.9135	RIMBP2	protein_coding
ENSG00000060718.22	1429.72	6.585	0.279837	23.5315	1.9415e-122	3.43637e-119	COL11A1	protein_coding
ENSG00000060749.16	1126.45	0.430721	0.143509	3.00136	0.00268779	0.00575887	QSER1	protein_coding
ENSG00000060762.19	1268.36	-1.20087	0.103564	-11.5955	4.34562e-31	1.2454e-29	MPC1	protein_coding
ENSG00000060971.19	1728.98	-0.964079	0.103528	-9.31222	1.25189e-20	1.7636e-19	ACAA1	protein_coding
ENSG00000060982.15	468.092	0.49145	0.239115	2.05529	0.0398512	0.0660466	BCAT1	protein_coding
ENSG00000061273.18	1835.57	0.478323	0.0825801	5.79222	6.94604e-09	3.39882e-08	HDAC7	protein_coding
ENSG00000061337.15	185.995	1.60328	0.165788	9.67068	4.0169e-22	6.30297e-21	LZTS1	protein_coding
ENSG00000061455.11	62.9816	-1.94763	0.229934	-8.4704	2.44543e-17	2.68573e-16	PRDM6	protein_coding
ENSG00000061492.12	0.364232	0.833513	1.58306	0.526519	0.598527	0.662785	WNT8A	protein_coding
ENSG00000061656.10	221.935	0.686859	0.152294	4.5101	6.47965e-06	2.17491e-05	SPAG4	protein_coding
ENSG00000061676.15	6194.76	0.0137465	0.0733706	0.187356	0.851381	0.874931	NCKAP1	protein_coding
ENSG00000061794.13	4514.04	0.547962	0.104193	5.2591	1.44765e-07	6.04941e-07	MRPS35	protein_coding
ENSG00000061918.14	343.566	-0.732359	0.169065	-4.33182	1.47882e-05	4.69817e-05	GUCY1B1	protein_coding
ENSG00000061936.10	1351.85	0.401125	0.0643725	6.2313	4.62572e-10	2.58602e-09	SFSWAP	protein_coding
ENSG00000061938.20	1891.04	0.733155	0.123072	5.95712	2.56729e-09	1.3168e-08	TNK2	protein_coding
ENSG00000061987.16	1111.12	-0.449834	0.117021	-3.84406	0.000121018	0.000331861	MON2	protein_coding
ENSG00000062038.14	3126.31	5.96356	0.151515	39.3595	0	0	CDH3	protein_coding
ENSG00000062096.15	0.780627	-0.549921	0.350868	-1.56732	0.117041	0.171188	ARSF	protein_coding
ENSG00000062194.16	2461.08	-0.047736	0.0705966	-0.676179	0.498927	0.574892	GPBP1	protein_coding
ENSG00000062282.15	933.311	1.9326	0.147722	13.0827	4.1365e-39	2.02474e-37	DGAT2	protein_coding
ENSG00000062370.17	121.901	0.0327737	0.119108	0.275159	0.783194	0.81785	ZNF112	protein_coding
ENSG00000062485.19	6978.64	-0.259584	0.0708086	-3.66599	0.000246383	0.000639126	CS	protein_coding
ENSG00000062524.16	259.506	-1.66858	0.268421	-6.2163	5.09026e-10	2.83213e-09	LTK	protein_coding
ENSG00000062582.14	20.6949	1.92905	0.230214	8.37939	5.32029e-17	5.67818e-16	MRPS24	protein_coding
ENSG00000062598.18	1145.85	0.386598	0.077379	4.99616	5.84837e-07	2.26289e-06	ELMO2	protein_coding
ENSG00000062650.19	2117.43	0.10376	0.0725663	1.42987	0.152756	0.21547	WAPL	protein_coding
ENSG00000062716.13	6819.08	0.527507	0.130969	4.02773	5.63168e-05	0.000163129	VMP1	protein_coding
ENSG00000062725.10	1104.43	-0.355375	0.086417	-4.11233	3.91687e-05	0.000116493	APPBP2	protein_coding
ENSG00000062822.15	1390.28	0.968994	0.127867	7.57817	3.50476e-14	2.95057e-13	POLD1	protein_coding
ENSG00000063015.20	9.95645	-1.79005	0.373977	-4.78653	1.69689e-06	6.1696e-06	SEZ6	protein_coding
ENSG00000063046.18	11660.3	0.259114	0.0734277	3.52884	0.000417391	0.00104157	EIF4B	protein_coding
ENSG00000063127.16	17.6792	-0.818243	0.23881	-3.42634	0.000611768	0.00147957	SLC6A16	protein_coding
ENSG00000063169.11	635.505	-0.273651	0.109007	-2.5104	0.0120595	0.0225833	BICRA	protein_coding
ENSG00000063176.16	914.62	-0.340446	0.126282	-2.69592	0.00701956	0.0138473	SPHK2	protein_coding
ENSG00000063177.13	42377.8	0.768459	0.124678	6.16354	7.11357e-10	3.89951e-09	RPL18	protein_coding
ENSG00000063180.9	89.4161	-0.773878	0.163246	-4.74056	2.13127e-06	7.64298e-06	CA11	protein_coding
ENSG00000063241.8	2158.42	-0.107148	0.114755	-0.933711	0.350453	0.433887	ISOC2	protein_coding
ENSG00000063244.13	6704.77	0.345064	0.0779094	4.42904	9.46545e-06	3.10571e-05	U2AF2	protein_coding
ENSG00000063245.15	7757.87	-0.436147	0.120543	-3.61819	0.000296665	0.000759805	EPN1	protein_coding
ENSG00000063322.15	1771.72	-0.229189	0.0639998	-3.58109	0.000342167	0.000866263	MED29	protein_coding
ENSG00000063438.19	4.43591	0.403387	0.296905	1.35864	0.17426	0.241447	AHRR	protein_coding
ENSG00000063515.3	0.390109	0.930573	0.954885	0.974539	0.329789	0.413125	GSC2	protein_coding
ENSG00000063587.15	906.321	0.512805	0.0931861	5.50302	3.73342e-08	1.67325e-07	ZNF275	protein_coding
ENSG00000063601.17	1217.76	0.455226	0.0694258	6.55702	5.48951e-11	3.37603e-10	MTMR1	protein_coding
ENSG00000063660.9	1439.05	0.710106	0.16619	4.27285	1.92986e-05	6.02558e-05	GPC1	protein_coding
ENSG00000063761.16	456.715	0.144453	0.10028	1.4405	0.149727	0.211778	ADCK1	protein_coding
ENSG00000063854.13	1235.66	-0.184644	0.108337	-1.70435	0.0883163	0.133553	HAGH	protein_coding
ENSG00000063978.16	2175.52	0.00382272	0.0532317	0.071813	0.942751	0.951828	RNF4	protein_coding
ENSG00000064012.22	1263.06	0.0710519	0.073951	0.960798	0.336654	0.419942	CASP8	protein_coding
ENSG00000064042.18	557.529	-0.252593	0.174892	-1.44428	0.14866	0.210457	LIMCH1	protein_coding
ENSG00000064102.15	1160.76	1.20276	0.107972	11.1396	8.05162e-29	2.00606e-27	INTS13	protein_coding
ENSG00000064115.11	2313.73	0.135658	0.109868	1.23473	0.21693	0.290841	TM7SF3	protein_coding
ENSG00000064195.7	60.2789	2.97345	0.432263	6.8788	6.03592e-12	4.08447e-11	DLX3	protein_coding
ENSG00000064199.7	113.579	-0.0531602	0.12018	-0.442337	0.658245	0.713505	SPA17	protein_coding
ENSG00000064201.16	22.9902	-0.376916	0.246178	-1.53107	0.125751	0.182038	TSPAN32	protein_coding
ENSG00000064205.10	68.3053	-3.62354	0.34014	-10.6531	1.68676e-26	3.58662e-25	CCN5	protein_coding
ENSG00000064218.5	7.72021	4.27097	0.469083	9.10494	8.63145e-20	1.13942e-18	DMRT3	protein_coding
ENSG00000064225.12	79.6956	-0.495769	0.186227	-2.66218	0.00776371	0.0151665	ST3GAL6	protein_coding
ENSG00000064270.13	2271.81	-0.242976	0.124647	-1.94931	0.0512585	0.0827335	ATP2C2	protein_coding
ENSG00000064300.9	109.887	-1.85566	0.275169	-6.74373	1.54366e-11	1.0014e-10	NGFR	protein_coding
ENSG00000064309.14	140.624	-1.35796	0.169248	-8.02347	1.02796e-15	9.90981e-15	CDON	protein_coding
ENSG00000064313.12	1154.61	0.520111	0.0915638	5.68032	1.34443e-08	6.36459e-08	TAF2	protein_coding
ENSG00000064393.16	2113.28	-0.439742	0.133851	-3.28532	0.00101865	0.00236375	HIPK2	protein_coding
ENSG00000064419.13	2703.95	0.276018	0.0580707	4.75313	2.00288e-06	7.21059e-06	TNPO3	protein_coding
ENSG00000064489.23	0.87195	0.690078	0.390618	1.76663	0.0772899	0.118783	BORCS8-MEF2B	protein_coding
ENSG00000064490.14	1119.23	0.343179	0.10885	3.15276	0.00161735	0.00361281	RFXANK	protein_coding
ENSG00000064545.15	1614.9	1.21708	0.122044	9.97244	2.01222e-23	3.47129e-22	TMEM161A	protein_coding
ENSG00000064547.14	808.193	0.714999	0.12111	5.90371	3.55424e-09	1.79288e-08	LPAR2	protein_coding
ENSG00000064601.20	7966.42	-0.663955	0.127883	-5.19191	2.08153e-07	8.51726e-07	CTSA	protein_coding
ENSG00000064607.17	2283.93	0.704613	0.083984	8.38985	4.86759e-17	5.22022e-16	SUGP2	protein_coding
ENSG00000064651.14	18353.3	1.51077	0.137499	10.9875	4.38694e-28	1.04815e-26	SLC12A2	protein_coding
ENSG00000064652.11	208.581	-1.34763	0.135239	-9.96479	2.17327e-23	3.73167e-22	SNX24	protein_coding
ENSG00000064655.19	176.006	-2.87165	0.288949	-9.93825	2.83773e-23	4.82949e-22	EYA2	protein_coding
ENSG00000064666.15	5861.87	1.18559	0.0859334	13.7966	2.67287e-43	1.70913e-41	CNN2	protein_coding
ENSG00000064687.13	816.379	0.377538	0.14535	2.59744	0.00939202	0.0180103	ABCA7	protein_coding
ENSG00000064692.20	185.66	1.1536	0.250207	4.61059	4.01536e-06	1.38711e-05	SNCAIP	protein_coding
ENSG00000064703.12	614.313	0.351646	0.0667808	5.26568	1.39672e-07	5.85037e-07	DDX20	protein_coding
ENSG00000064726.10	2158.81	-0.126845	0.0769329	-1.64878	0.0991931	0.147879	BTBD1	protein_coding
ENSG00000064763.11	1706.59	-0.57378	0.105786	-5.42399	5.82826e-08	2.55493e-07	FAR2	protein_coding
ENSG00000064787.13	1827.51	-2.54201	0.219868	-11.5615	6.45661e-31	1.82906e-29	BCAS1	protein_coding
ENSG00000064835.11	1.45161	-0.455173	0.268195	-1.69717	0.0896637	0.135272	POU1F1	protein_coding
ENSG00000064886.14	51.4141	-1.28194	0.259821	-4.93393	8.05919e-07	3.06523e-06	CHI3L2	protein_coding
ENSG00000064932.16	3449.45	0.59209	0.114586	5.16723	2.37592e-07	9.65046e-07	SBNO2	protein_coding
ENSG00000064933.18	504.171	0.785702	0.0900365	8.72648	2.62713e-18	3.09335e-17	PMS1	protein_coding
ENSG00000064961.19	2187.22	0.106357	0.098636	1.07827	0.280912	0.361812	HMG20B	protein_coding
ENSG00000064989.13	430.897	-0.231416	0.174154	-1.3288	0.183913	0.25296	CALCRL	protein_coding
ENSG00000064995.18	722.928	0.0275706	0.0674084	0.409008	0.682533	0.733881	TAF11	protein_coding
ENSG00000064999.15	1954.63	-0.406965	0.0676986	-6.01143	1.83899e-09	9.5948e-09	ANKS1A	protein_coding
ENSG00000065000.19	6708.8	0.12354	0.0826567	1.49462	0.135014	0.193657	AP3D1	protein_coding
ENSG00000065029.15	981.145	0.0718597	0.0880039	0.816551	0.414185	0.496161	ZNF76	protein_coding
ENSG00000065054.14	2012.47	0.0929945	0.125133	0.743166	0.457381	0.537191	SLC9A3R2	protein_coding
ENSG00000065057.9	1291.25	1.12489	0.141596	7.94435	1.95207e-15	1.83703e-14	NTHL1	protein_coding
ENSG00000065060.17	827.813	0.460887	0.0850342	5.42002	5.95907e-08	2.60814e-07	UHRF1BP1	protein_coding
ENSG00000065135.12	3430.14	-0.050571	0.0665458	-0.759944	0.447288	0.527802	GNAI3	protein_coding
ENSG00000065150.21	8316.55	1.03161	0.0891131	11.5764	5.42517e-31	1.54378e-29	IPO5	protein_coding
ENSG00000065154.12	2956.95	-0.255319	0.120708	-2.11518	0.0344149	0.0579307	OAT	protein_coding
ENSG00000065183.16	1591.03	0.926184	0.0778071	11.9036	1.13353e-32	3.60587e-31	WDR3	protein_coding
ENSG00000065243.20	1873.66	-0.304615	0.106752	-2.8535	0.00432411	0.00890356	PKN2	protein_coding
ENSG00000065268.11	1902.86	0.834146	0.135643	6.14955	7.77043e-10	4.24067e-09	WDR18	protein_coding
ENSG00000065308.5	1664.25	-0.39838	0.0968727	-4.1124	3.91559e-05	0.000116462	TRAM2	protein_coding
ENSG00000065320.9	246.632	-2.73231	0.196919	-13.8753	8.94578e-44	5.93466e-42	NTN1	protein_coding
ENSG00000065325.13	59.1349	-3.9385	0.219754	-17.9223	7.90246e-72	2.51565e-69	GLP2R	protein_coding
ENSG00000065328.17	458.874	1.70559	0.111664	15.2744	1.13314e-52	1.25038e-50	MCM10	protein_coding
ENSG00000065357.20	1092.2	-0.858859	0.141664	-6.06265	1.33895e-09	7.1066e-09	DGKA	protein_coding
ENSG00000065361.16	11832	-0.0289461	0.0865963	-0.334265	0.73818	0.780365	ERBB3	protein_coding
ENSG00000065371.17	2.57983	-3.11702	0.427123	-7.29771	2.92715e-13	2.25808e-12	ROPN1	protein_coding
ENSG00000065413.20	310.296	-0.769922	0.162633	-4.7341	2.20027e-06	7.87635e-06	ANKRD44	protein_coding
ENSG00000065427.15	6903.32	0.534303	0.064378	8.29946	1.04584e-16	1.09325e-15	KARS1	protein_coding
ENSG00000065457.10	615.772	0.3017	0.0708159	4.26034	2.04116e-05	6.35202e-05	ADAT1	protein_coding
ENSG00000065485.20	1381.86	0.284399	0.0758469	3.74965	0.000177082	0.000471435	PDIA5	protein_coding
ENSG00000065491.8	576.995	-0.347962	0.0548705	-6.34151	2.27525e-10	1.3145e-09	TBC1D22B	protein_coding
ENSG00000065518.8	2965.61	-0.199386	0.0819694	-2.43244	0.0149974	0.0274848	NDUFB4	protein_coding
ENSG00000065526.12	2807.11	-0.214908	0.0964464	-2.22826	0.025863	0.0449724	SPEN	protein_coding
ENSG00000065534.19	5060.66	-3.34981	0.22524	-14.8722	4.99415e-50	4.78719e-48	MYLK	protein_coding
ENSG00000065548.18	3138.12	0.512139	0.0752138	6.8091	9.82079e-12	6.49955e-11	ZC3H15	protein_coding
ENSG00000065559.15	872.595	-0.629968	0.0839284	-7.50602	6.0954e-14	5.00864e-13	MAP2K4	protein_coding
ENSG00000065600.13	370.38	1.50735	0.0844477	17.8495	2.91458e-71	8.8943e-69	PACC1	protein_coding
ENSG00000065609.14	10.5132	-2.91674	0.381956	-7.63633	2.23497e-14	1.91471e-13	SNAP91	protein_coding
ENSG00000065613.15	2810.67	-0.252193	0.106117	-2.37655	0.0174756	0.0315584	SLK	protein_coding
ENSG00000065615.14	954.959	-0.344164	0.104998	-3.27781	0.00104617	0.00242176	CYB5R4	protein_coding
ENSG00000065618.21	5145.55	-1.13086	0.223581	-5.05794	4.23799e-07	1.6687e-06	COL17A1	protein_coding
ENSG00000065621.15	894.567	0.748595	0.159299	4.69931	2.6104e-06	9.23767e-06	GSTO2	protein_coding
ENSG00000065665.21	180.767	0.668406	0.103764	6.4416	1.18223e-10	7.02744e-10	SEC61A2	protein_coding
ENSG00000065675.15	144.125	0.509662	0.188276	2.707	0.00678953	0.0134276	PRKCQ	protein_coding
ENSG00000065717.15	1825.44	0.100188	0.207563	0.482686	0.629319	0.688679	TLE2	protein_coding
ENSG00000065802.12	832.889	-0.0567347	0.0722936	-0.784781	0.432582	0.513681	ASB1	protein_coding
ENSG00000065809.13	1767.1	-1.47992	0.14517	-10.1943	2.10169e-24	3.90091e-23	FAM107B	protein_coding
ENSG00000065833.9	1031.32	1.15843	0.159399	7.26744	3.66374e-13	2.80188e-12	ME1	protein_coding
ENSG00000065882.16	1968.59	-1.00547	0.0948349	-10.6023	2.90804e-26	6.08982e-25	TBC1D1	protein_coding
ENSG00000065883.16	2093.27	0.235425	0.0823778	2.85787	0.00426497	0.00879162	CDK13	protein_coding
ENSG00000065911.13	2474.22	1.52731	0.102302	14.9294	2.12221e-50	2.08679e-48	MTHFD2	protein_coding
ENSG00000065923.10	451.222	1.70321	0.182694	9.32276	1.13356e-20	1.60303e-19	SLC9A7	protein_coding
ENSG00000065970.9	916.165	-0.292141	0.0660929	-4.42016	9.86295e-06	3.22776e-05	FOXJ2	protein_coding
ENSG00000065978.19	19273.4	0.186824	0.0836026	2.23467	0.025439	0.044296	YBX1	protein_coding
ENSG00000065989.16	918.41	0.115009	0.118377	0.971554	0.331272	0.414643	PDE4A	protein_coding
ENSG00000066027.12	2600.06	-0.471413	0.0732516	-6.43552	1.23047e-10	7.30443e-10	PPP2R5A	protein_coding
ENSG00000066032.18	60.6737	-0.271871	0.421987	-0.644266	0.519403	0.593326	CTNNA2	protein_coding
ENSG00000066044.15	3211.99	0.509665	0.0486426	10.4778	1.09307e-25	2.21259e-24	ELAVL1	protein_coding
ENSG00000066056.14	484.883	-0.397056	0.158982	-2.49748	0.0125078	0.0233359	TIE1	protein_coding
ENSG00000066084.13	2254.9	-0.010375	0.0871754	-0.119012	0.905265	0.920565	DIP2B	protein_coding
ENSG00000066117.15	2366.96	0.453222	0.0645779	7.01822	2.24705e-12	1.58808e-11	SMARCD1	protein_coding
ENSG00000066135.13	635.952	-0.620425	0.0631791	-9.82009	9.226e-23	1.51481e-21	KDM4A	protein_coding
ENSG00000066136.20	1453.2	-0.334777	0.0686527	-4.87639	1.08047e-06	4.03798e-06	NFYC	protein_coding
ENSG00000066185.13	41.6662	-0.894345	0.167176	-5.34971	8.80959e-08	3.77948e-07	ZMYND12	protein_coding
ENSG00000066230.12	1298.92	-3.61966	0.288655	-12.5397	4.52471e-36	1.80211e-34	SLC9A3	protein_coding
ENSG00000066248.15	931.921	-0.553513	0.124907	-4.43139	9.36296e-06	3.07414e-05	NGEF	protein_coding
ENSG00000066279.18	968.857	1.42968	0.139668	10.2363	1.36396e-24	2.56497e-23	ASPM	protein_coding
ENSG00000066294.15	341.185	-0.169391	0.229157	-0.739195	0.459789	0.539417	CD84	protein_coding
ENSG00000066322.15	4010.46	-0.281728	0.0931727	-3.02372	0.0024969	0.00538636	ELOVL1	protein_coding
ENSG00000066336.12	565.961	-0.555413	0.179081	-3.10147	0.00192563	0.00424058	SPI1	protein_coding
ENSG00000066379.15	636.52	0.972962	0.110683	8.79056	1.48812e-18	1.78207e-17	POLR1H	protein_coding
ENSG00000066382.16	19.1846	-1.9028	0.238786	-7.96865	1.60418e-15	1.52096e-14	MPPED2	protein_coding
ENSG00000066405.13	442.854	6.2352	0.538204	11.5852	4.89742e-31	1.3981e-29	CLDN18	protein_coding
ENSG00000066422.5	786.924	0.265342	0.087885	3.01919	0.0025345	0.00546003	ZBTB11	protein_coding
ENSG00000066427.24	613.548	-0.110846	0.0983194	-1.1274	0.259572	0.338868	ATXN3	protein_coding
ENSG00000066455.13	1588.4	-0.260802	0.0747969	-3.4868	0.000488845	0.00120339	GOLGA5	protein_coding
ENSG00000066468.23	703.349	-2.2131	0.215111	-10.2882	7.96589e-25	1.52392e-23	FGFR2	protein_coding
ENSG00000066557.6	435.351	-0.253835	0.10673	-2.3783	0.0173927	0.0314203	LRRC40	protein_coding
ENSG00000066583.12	995.142	-0.14861	0.0745149	-1.99436	0.0461129	0.0752878	ISOC1	protein_coding
ENSG00000066629.18	325.605	-2.266	0.17384	-13.035	7.73896e-39	3.71009e-37	EML1	protein_coding
ENSG00000066651.20	561.006	0.986349	0.0919369	10.7286	7.47582e-27	1.64005e-25	TRMT11	protein_coding
ENSG00000066654.14	1687.24	-0.0280168	0.0835995	-0.335131	0.737526	0.779863	THUMPD1	protein_coding
ENSG00000066697.15	425.695	0.862716	0.0833682	10.3483	4.26148e-25	8.32155e-24	MSANTD3	protein_coding
ENSG00000066735.14	373.697	-0.223663	0.26486	-0.844457	0.398414	0.481046	KIF26A	protein_coding
ENSG00000066739.12	935.688	-0.433014	0.10367	-4.17684	2.95586e-05	8.96093e-05	ATG2B	protein_coding
ENSG00000066777.9	3174.82	0.0237306	0.104193	0.227756	0.819836	0.848662	ARFGEF1	protein_coding
ENSG00000066813.14	0.906735	-1.31504	0.537146	-2.4482	0.0143571	0.0264273	ACSM2B	protein_coding
ENSG00000066827.16	287.951	-0.00437377	0.107248	-0.0407818	0.96747	0.972657	ZFAT	protein_coding
ENSG00000066855.16	1387.82	0.834913	0.10242	8.15189	3.58269e-16	3.58748e-15	MTFR1	protein_coding
ENSG00000066923.17	68.9883	0.1292	0.191435	0.674904	0.499736	0.575615	STAG3	protein_coding
ENSG00000066926.12	568.41	-0.859554	0.111314	-7.72185	1.14651e-14	1.0101e-13	FECH	protein_coding
ENSG00000066933.16	678.634	-0.55271	0.140811	-3.9252	8.66576e-05	0.000243384	MYO9A	protein_coding
ENSG00000067048.17	606.041	-0.340317	0.512045	-0.664624	0.506291	0.581453	DDX3Y	protein_coding
ENSG00000067057.18	4347.52	0.256057	0.137212	1.86615	0.0620206	0.0978239	PFKP	protein_coding
ENSG00000067064.11	2415.5	-0.0359496	0.107774	-0.333564	0.738708	0.780849	IDI1	protein_coding
ENSG00000067066.17	1951.92	-0.332793	0.0972668	-3.42144	0.000622894	0.00150401	SP100	protein_coding
ENSG00000067082.15	7214.28	-0.837606	0.111581	-7.50668	6.06459e-14	4.9861e-13	KLF6	protein_coding
ENSG00000067113.17	769.302	-1.94268	0.104699	-18.555	7.43672e-77	3.16411e-74	PLPP1	protein_coding
ENSG00000067141.17	4213.67	-1.14935	0.111677	-10.2917	7.67795e-25	1.47011e-23	NEO1	protein_coding
ENSG00000067167.8	7155.61	0.136027	0.113844	1.19486	0.232142	0.308183	TRAM1	protein_coding
ENSG00000067177.15	618.967	1.34107	0.141268	9.49309	2.24276e-21	3.34254e-20	PHKA1	protein_coding
ENSG00000067182.8	4187.9	-0.872629	0.081475	-10.7104	9.09797e-27	1.98216e-25	TNFRSF1A	protein_coding
ENSG00000067191.16	201.91	-1.29336	0.125001	-10.3468	4.32564e-25	8.43939e-24	CACNB1	protein_coding
ENSG00000067208.14	687.639	0.0071853	0.115483	0.0622193	0.950388	0.958315	EVI5	protein_coding
ENSG00000067221.14	502.402	0.110096	0.0972162	1.13248	0.257432	0.336398	STOML1	protein_coding
ENSG00000067225.18	42536.9	0.927466	0.116255	7.97786	1.48891e-15	1.4138e-14	PKM	protein_coding
ENSG00000067248.10	1036.92	-0.0886435	0.0714205	-1.24115	0.214551	0.288211	DHX29	protein_coding
ENSG00000067334.14	1817.95	0.281741	0.0746539	3.77396	0.000160677	0.000430665	DNTTIP2	protein_coding
ENSG00000067365.15	420.312	0.600065	0.0878354	6.8317	8.3914e-12	5.58951e-11	METTL22	protein_coding
ENSG00000067369.14	1166.23	0.295463	0.102274	2.88893	0.0038656	0.00803613	TP53BP1	protein_coding
ENSG00000067445.21	93.1918	-0.0305028	0.167401	-0.182213	0.855415	0.878199	TRO	protein_coding
ENSG00000067533.6	811.998	0.797956	0.0971197	8.2162	2.10045e-16	2.14055e-15	RRP15	protein_coding
ENSG00000067560.13	18125.9	-0.190985	0.0608087	-3.14075	0.00168516	0.00375291	RHOA	protein_coding
ENSG00000067596.12	2141.27	0.125892	0.0593894	2.11977	0.0340252	0.0573416	DHX8	protein_coding
ENSG00000067601.8	34.3194	-0.457846	0.090199	-5.07596	3.85545e-07	1.52662e-06	PMS2P4	transcribed_unprocessed_pseudogene
ENSG00000067606.17	795.559	-0.202569	0.104785	-1.93318	0.0532142	0.0855034	PRKCZ	protein_coding
ENSG00000067646.12	164.279	-0.482929	0.544655	-0.88667	0.375257	0.458644	ZFY	protein_coding
ENSG00000067704.10	4944.92	0.0217956	0.06537	0.333419	0.738818	0.780946	IARS2	protein_coding
ENSG00000067715.14	190.208	-0.49555	0.258559	-1.91658	0.0552911	0.0884197	SYT1	protein_coding
ENSG00000067798.16	50.3689	-0.422942	0.26004	-1.62645	0.103854	0.153894	NAV3	protein_coding
ENSG00000067829.19	3213.14	0.366266	0.142833	2.56429	0.0103388	0.0196444	IDH3G	protein_coding
ENSG00000067836.13	303.89	-0.453737	0.123783	-3.66558	0.000246781	0.000639932	ROGDI	protein_coding
ENSG00000067840.12	63.9035	-3.2167	0.236	-13.6301	2.65285e-42	1.55891e-40	PDZD4	protein_coding
ENSG00000067842.17	3.64756	-3.35799	0.358495	-9.36689	7.4701e-21	1.06731e-19	ATP2B3	protein_coding
ENSG00000067900.8	1422.94	-0.490281	0.122014	-4.01823	5.86369e-05	0.00016924	ROCK1	protein_coding
ENSG00000067955.15	2174.09	1.34978	0.0856223	15.7643	5.47621e-56	7.41029e-54	CBFB	protein_coding
ENSG00000067992.16	2137.15	0.176723	0.124241	1.42243	0.154903	0.218005	PDK3	protein_coding
ENSG00000068001.14	1818.69	0.858866	0.119803	7.16896	7.55704e-13	5.60307e-12	HYAL2	protein_coding
ENSG00000068024.17	827.777	-0.653	0.0887347	-7.35902	1.8527e-13	1.45381e-12	HDAC4	protein_coding
ENSG00000068028.17	1063.05	0.592891	0.0905148	6.55021	5.7456e-11	3.5247e-10	RASSF1	protein_coding
ENSG00000068078.20	1237.18	-0.347676	0.197389	-1.76138	0.0781745	0.119988	FGFR3	protein_coding
ENSG00000068079.8	1486.4	-0.444699	0.126486	-3.51579	0.000438442	0.00108894	IFI35	protein_coding
ENSG00000068097.15	521.222	0.267291	0.0904978	2.95357	0.00314126	0.00664424	HEATR6	protein_coding
ENSG00000068120.15	3370.57	0.258542	0.0919546	2.81163	0.00492912	0.0100358	COASY	protein_coding
ENSG00000068137.15	626.596	0.397635	0.107064	3.714	0.000204012	0.000537277	PLEKHH3	protein_coding
ENSG00000068305.17	927.569	-0.641089	0.0965679	-6.63874	3.1638e-11	1.99111e-10	MEF2A	protein_coding
ENSG00000068308.14	2554.2	0.0916496	0.0858297	1.06781	0.285607	0.366686	OTUD5	protein_coding
ENSG00000068323.17	1681.35	-0.0652418	0.0774943	-0.841892	0.399848	0.482463	TFE3	protein_coding
ENSG00000068354.16	554.623	-0.00874039	0.0871088	-0.100339	0.920075	0.932851	TBC1D25	protein_coding
ENSG00000068366.20	2052.98	0.946527	0.132732	7.13114	9.95393e-13	7.2814e-12	ACSL4	protein_coding
ENSG00000068383.19	941.994	-0.921678	0.0688498	-13.3868	7.22437e-41	3.96614e-39	INPP5A	protein_coding
ENSG00000068394.11	1031.88	0.0987499	0.0893623	1.10505	0.269138	0.349209	GPKOW	protein_coding
ENSG00000068400.13	1718.1	0.212621	0.0841913	2.52545	0.0115551	0.021727	GRIPAP1	protein_coding
ENSG00000068438.15	1606.78	1.13939	0.07992	14.2566	4.07778e-46	3.13805e-44	FTSJ1	protein_coding
ENSG00000068489.13	1057.09	1.41759	0.0949974	14.9225	2.35446e-50	2.30492e-48	PRR11	protein_coding
ENSG00000068615.19	299.468	-1.23093	0.283448	-4.34269	1.40751e-05	4.48936e-05	REEP1	protein_coding
ENSG00000068650.18	3061.52	2.1011	0.132924	15.8068	2.79196e-56	3.87277e-54	ATP11A	protein_coding
ENSG00000068654.16	2820.89	0.773162	0.0749163	10.3203	5.7019e-25	1.10032e-23	POLR1A	protein_coding
ENSG00000068697.7	8510.77	-0.315565	0.0682478	-4.62381	3.76761e-06	1.30551e-05	LAPTM4A	protein_coding
ENSG00000068724.17	1266.67	-0.665422	0.0950696	-6.99931	2.57231e-12	1.80641e-11	TTC7A	protein_coding
ENSG00000068745.15	2627.11	-0.103204	0.0759541	-1.35877	0.174218	0.241403	IP6K2	protein_coding
ENSG00000068781.21	1.02077	-1.49515	0.495695	-3.01628	0.002559	0.00550692	STON1-GTF2A1L	protein_coding
ENSG00000068784.13	593.61	-0.127346	0.0860289	-1.48027	0.138801	0.198366	SRBD1	protein_coding
ENSG00000068796.19	1485.78	0.306172	0.0853473	3.58736	0.000334041	0.000847291	KIF2A	protein_coding
ENSG00000068831.19	130.437	-1.6329	0.179079	-9.1183	7.63107e-20	1.01219e-18	RASGRP2	protein_coding
ENSG00000068878.15	2592.99	0.564421	0.0729391	7.73824	1.00799e-14	8.93122e-14	PSME4	protein_coding
ENSG00000068885.15	240.378	0.523711	0.115639	4.52885	5.93068e-06	2.0031e-05	IFT80	protein_coding
ENSG00000068903.20	1462.26	-0.204362	0.0761686	-2.68302	0.007296	0.0143345	SIRT2	protein_coding
ENSG00000068912.14	2431.24	-0.0816312	0.0742925	-1.09878	0.271863	0.352116	ERLEC1	protein_coding
ENSG00000068971.14	741.988	-0.432533	0.0914002	-4.7323	2.21992e-06	7.94158e-06	PPP2R5B	protein_coding
ENSG00000068976.14	74.8846	-3.88807	0.241216	-16.1186	1.8888e-58	3.05028e-56	PYGM	protein_coding
ENSG00000068985.5	1.52876	2.99091	1.04431	2.864	0.0041833	0.00863814	PAGE1	protein_coding
ENSG00000069011.16	1665.93	1.65144	0.157213	10.5045	8.23452e-26	1.67603e-24	PITX1	protein_coding
ENSG00000069018.19	5.21218	-2.23465	0.264664	-8.44335	3.08365e-17	3.35749e-16	TRPC7	protein_coding
ENSG00000069020.18	612.291	-0.564415	0.122689	-4.60036	4.21762e-06	1.45223e-05	MAST4	protein_coding
ENSG00000069122.19	550.734	0.143562	0.151823	0.945587	0.344359	0.427769	ADGRF5	protein_coding
ENSG00000069188.17	103.634	-0.514875	0.243646	-2.11321	0.0345832	0.0581807	SDK2	protein_coding
ENSG00000069206.15	0.360004	0.83057	1.34433	0.617831	0.536687	0.608316	ADAM7	protein_coding
ENSG00000069248.12	1722.32	0.36449	0.0648199	5.62312	1.8754e-08	8.70771e-08	NUP133	protein_coding
ENSG00000069275.13	7976.5	0.198559	0.0928374	2.13878	0.0324531	0.054984	NUCKS1	protein_coding
ENSG00000069329.18	5431.9	0.136908	0.0727917	1.88082	0.0599966	0.0950557	VPS35	protein_coding
ENSG00000069345.12	2931.82	-0.0103405	0.0576269	-0.179438	0.857594	0.879987	DNAJA2	protein_coding
ENSG00000069399.15	2482.73	-0.0566556	0.135841	-0.417072	0.676626	0.728964	BCL3	protein_coding
ENSG00000069424.15	1054.59	0.68646	0.135181	5.07809	3.81239e-07	1.50998e-06	KCNAB2	protein_coding
ENSG00000069431.11	142.292	-1.01832	0.239591	-4.25023	2.1355e-05	6.62369e-05	ABCC9	protein_coding
ENSG00000069482.7	340.395	1.11313	0.305215	3.64705	0.000265267	0.00068466	GAL	protein_coding
ENSG00000069493.15	144.514	-0.456805	0.180507	-2.53068	0.0113843	0.0214396	CLEC2D	protein_coding
ENSG00000069509.6	472.845	0.54243	0.0976136	5.5569	2.74604e-08	1.24984e-07	FUNDC1	protein_coding
ENSG00000069535.14	375.651	-2.44568	0.267608	-9.13904	6.30084e-20	8.42059e-19	MAOB	protein_coding
ENSG00000069667.16	272.121	-0.46023	0.212998	-2.16072	0.0307168	0.0524014	RORA	protein_coding
ENSG00000069696.7	32.4354	0.854535	0.202548	4.21893	2.45468e-05	7.54704e-05	DRD4	protein_coding
ENSG00000069702.11	731.59	-1.18724	0.17635	-6.73227	1.67037e-11	1.07838e-10	TGFBR3	protein_coding
ENSG00000069764.10	125.369	-1.47218	0.205071	-7.1789	7.02748e-13	5.23037e-12	PLA2G10	protein_coding
ENSG00000069812.11	605.77	-0.575521	0.195082	-2.95015	0.00317619	0.00671075	HES2	protein_coding
ENSG00000069849.11	6414.42	-0.881454	0.0848292	-10.3909	2.72691e-25	5.39396e-24	ATP1B3	protein_coding
ENSG00000069869.16	664.088	0.495661	0.13331	3.71811	0.00020072	0.000529175	NEDD4	protein_coding
ENSG00000069943.10	236.866	-0.259446	0.0889384	-2.91714	0.00353258	0.00739734	PIGB	protein_coding
ENSG00000069956.12	1949.22	-0.930755	0.104667	-8.8925	5.97517e-19	7.3771e-18	MAPK6	protein_coding
ENSG00000069966.19	323.859	-0.121093	0.124007	-0.976497	0.328818	0.412073	GNB5	protein_coding
ENSG00000069974.16	969.087	-1.64281	0.109878	-14.9512	1.52914e-50	1.51371e-48	RAB27A	protein_coding
ENSG00000069998.12	2148.07	0.508805	0.101279	5.02377	5.06661e-07	1.97544e-06	HDHD5	protein_coding
ENSG00000070010.19	1496.31	0.304504	0.0740907	4.10989	3.95848e-05	0.000117612	UFD1	protein_coding
ENSG00000070018.9	1426.92	0.0943458	0.108834	0.866875	0.38601	0.469298	LRP6	protein_coding
ENSG00000070019.5	2327.47	-0.519846	0.153026	-3.39712	0.000681001	0.00163158	GUCY2C	protein_coding
ENSG00000070031.4	25.7795	0.0942524	0.297573	0.316737	0.751444	0.791173	SCT	protein_coding
ENSG00000070047.13	2076.01	0.0790502	0.0860802	0.918331	0.358446	0.441696	PHRF1	protein_coding
ENSG00000070061.16	1484.89	0.505138	0.0690343	7.3172	2.53194e-13	1.96348e-12	ELP1	protein_coding
ENSG00000070081.17	1323.37	-0.29147	0.125245	-2.3272	0.0199546	0.0355836	NUCB2	protein_coding
ENSG00000070087.14	1456.76	-0.00502998	0.202249	-0.0248702	0.980158	0.983537	PFN2	protein_coding
ENSG00000070159.14	2202.35	0.000902742	0.0832939	0.010838	0.991353	0.99286	PTPN3	protein_coding
ENSG00000070182.21	47.495	0.385003	0.212307	1.81343	0.0697656	0.108558	SPTB	protein_coding
ENSG00000070190.13	252.581	0.342896	0.199544	1.7184	0.0857244	0.130119	DAPP1	protein_coding
ENSG00000070193.5	53.082	-1.8965	0.244522	-7.75592	8.77033e-15	7.81314e-14	FGF10	protein_coding
ENSG00000070214.16	7143.98	-0.813616	0.0749664	-10.8531	1.92824e-27	4.37777e-26	SLC44A1	protein_coding
ENSG00000070269.14	633.562	0.238363	0.0888146	2.68383	0.00727849	0.0143032	TMEM260	protein_coding
ENSG00000070366.14	591.576	-0.63651	0.10168	-6.25996	3.85088e-10	2.17094e-09	SMG6	protein_coding
ENSG00000070367.16	1522.28	-0.109321	0.112663	-0.970341	0.331877	0.415224	EXOC5	protein_coding
ENSG00000070371.16	150.822	0.788468	0.157991	4.9906	6.01908e-07	2.32407e-06	CLTCL1	protein_coding
ENSG00000070388.11	2.71406	-0.0546005	0.249325	-0.218993	0.826655	0.854322	FGF22	protein_coding
ENSG00000070404.10	816.267	1.2287	0.189126	6.49669	8.21057e-11	4.96867e-10	FSTL3	protein_coding
ENSG00000070413.20	4935.42	-0.595994	0.0868602	-6.86152	6.813e-12	4.58716e-11	DGCR2	protein_coding
ENSG00000070423.18	2043.12	0.566181	0.122252	4.63126	3.63455e-06	1.26306e-05	RNF126	protein_coding
ENSG00000070444.15	812.259	0.123631	0.0939527	1.31589	0.188212	0.257839	MNT	protein_coding
ENSG00000070476.15	1028.14	0.255481	0.0674739	3.78636	0.000152869	0.000411353	ZXDC	protein_coding
ENSG00000070495.15	1006.05	0.343739	0.0725521	4.73782	2.16034e-06	7.73907e-06	JMJD6	protein_coding
ENSG00000070501.12	673.036	1.03712	0.108582	9.55148	1.27859e-21	1.93423e-20	POLB	protein_coding
ENSG00000070526.15	4911.01	-1.46866	0.22408	-6.55417	5.59523e-11	3.43627e-10	ST6GALNAC1	protein_coding
ENSG00000070540.13	925.471	-0.482693	0.113949	-4.23603	2.27509e-05	7.03202e-05	WIPI1	protein_coding
ENSG00000070601.10	21.0973	0.185794	0.303954	0.611258	0.541029	0.61217	FRMPD1	protein_coding
ENSG00000070610.14	2718.96	-0.792556	0.0904953	-8.75798	1.98776e-18	2.35997e-17	GBA2	protein_coding
ENSG00000070614.15	2158.69	-0.910546	0.0915066	-9.9506	2.50659e-23	4.2824e-22	NDST1	protein_coding
ENSG00000070669.17	41.439	1.62435	0.176483	9.20402	3.44819e-20	4.70487e-19	ASNS	protein_coding
ENSG00000070718.12	668.608	0.985533	0.0936686	10.5215	6.87797e-26	1.40769e-24	AP3M2	protein_coding
ENSG00000070729.14	5.60656	-3.59384	0.28023	-12.8246	1.19395e-37	5.24117e-36	CNGB1	protein_coding
ENSG00000070731.11	47.9628	-0.184971	0.232528	-0.795477	0.426336	0.507778	ST6GALNAC2	protein_coding
ENSG00000070748.19	8.6598	-4.68816	0.437524	-10.7152	8.63769e-27	1.88559e-25	CHAT	protein_coding
ENSG00000070756.17	64587.6	0.928844	0.093108	9.97599	1.94164e-23	3.35345e-22	PABPC1	protein_coding
ENSG00000070759.17	198.908	-1.35287	0.0918214	-14.7337	3.91396e-49	3.49171e-47	TESK2	protein_coding
ENSG00000070761.8	953.805	0.622009	0.0744601	8.35359	6.62182e-17	7.01817e-16	CFAP20	protein_coding
ENSG00000070770.10	1211.33	0.801405	0.0718302	11.1569	6.62313e-29	1.65762e-27	CSNK2A2	protein_coding
ENSG00000070778.13	547.4	-1.50109	0.0904376	-16.5981	7.19714e-62	1.29458e-59	PTPN21	protein_coding
ENSG00000070785.17	749.269	0.546783	0.080467	6.79512	1.08224e-11	7.13363e-11	EIF2B3	protein_coding
ENSG00000070808.16	16.1023	-1.56105	0.249237	-6.26331	3.76885e-10	2.12741e-09	CAMK2A	protein_coding
ENSG00000070814.22	2828.83	1.05417	0.0999694	10.5449	5.36417e-26	1.104e-24	TCOF1	protein_coding
ENSG00000070831.17	7499.58	-0.665397	0.0866436	-7.6797	1.59459e-14	1.38677e-13	CDC42	protein_coding
ENSG00000070882.13	1404.95	1.81215	0.0967764	18.7251	3.08882e-78	1.40904e-75	OSBPL3	protein_coding
ENSG00000070886.12	5.66263	3.99703	0.609272	6.56034	5.3687e-11	3.30541e-10	EPHA8	protein_coding
ENSG00000070915.10	4.87235	-0.335119	0.292126	-1.14718	0.251309	0.329633	SLC12A3	protein_coding
ENSG00000070950.10	848.303	1.05074	0.0820197	12.8108	1.42722e-37	6.22196e-36	RAD18	protein_coding
ENSG00000070961.16	2114.78	-1.02749	0.105602	-9.72984	2.24946e-22	3.58303e-21	ATP2B1	protein_coding
ENSG00000070985.13	82.0451	-0.906813	0.257363	-3.52348	0.000425924	0.00106113	TRPM5	protein_coding
ENSG00000071051.14	2057.91	-0.0133409	0.0945324	-0.141125	0.887771	0.905409	NCK2	protein_coding
ENSG00000071054.16	2964.46	0.725254	0.0985811	7.35693	1.88185e-13	1.47511e-12	MAP4K4	protein_coding
ENSG00000071073.13	2265.53	-1.31217	0.113956	-11.5147	1.1125e-30	3.09799e-29	MGAT4A	protein_coding
ENSG00000071082.11	27447.2	0.494485	0.0974913	5.07209	3.93472e-07	1.55536e-06	RPL31	protein_coding
ENSG00000071127.17	14977	-0.527287	0.0810642	-6.50456	7.79194e-11	4.72892e-10	WDR1	protein_coding
ENSG00000071189.21	1660.14	-0.404192	0.118305	-3.41651	0.000634291	0.00152915	SNX13	protein_coding
ENSG00000071203.9	1432.53	-5.51709	0.434678	-12.6924	6.51828e-37	2.72358e-35	MS4A12	protein_coding
ENSG00000071205.12	311.004	-1.10399	0.184887	-5.97117	2.35563e-09	1.21386e-08	ARHGAP10	protein_coding
ENSG00000071242.12	890.972	-0.315938	0.124957	-2.52837	0.0114594	0.0215618	RPS6KA2	protein_coding
ENSG00000071243.16	423.16	-0.190668	0.0717681	-2.65673	0.00789027	0.01539	ING3	protein_coding
ENSG00000071246.11	351.724	0.0757199	0.140274	0.5398	0.589335	0.654867	VASH1	protein_coding
ENSG00000071282.12	648.487	0.953246	0.144989	6.57459	4.87878e-11	3.01594e-10	LMCD1	protein_coding
ENSG00000071462.12	3593.96	0.848267	0.0821199	10.3296	5.17704e-25	1.00318e-23	BUD23	protein_coding
ENSG00000071537.14	3614.69	-0.757256	0.0977499	-7.74687	9.41841e-15	8.37363e-14	SEL1L	protein_coding
ENSG00000071539.14	908.681	2.28001	0.100825	22.6134	3.199e-113	3.72507e-110	TRIP13	protein_coding
ENSG00000071553.18	6124.73	0.259652	0.0877354	2.95949	0.00308145	0.00652741	ATP6AP1	protein_coding
ENSG00000071564.17	4315.37	0.885409	0.0970834	9.12009	7.50636e-20	9.96547e-19	TCF3	protein_coding
ENSG00000071575.11	832.078	0.639914	0.18318	3.49335	0.000476995	0.00117625	TRIB2	protein_coding
ENSG00000071626.17	4701.98	0.439534	0.0717887	6.12261	9.20558e-10	4.98639e-09	DAZAP1	protein_coding
ENSG00000071655.18	1593.26	0.352743	0.12085	2.91885	0.00351322	0.00735957	MBD3	protein_coding
ENSG00000071677.1	0.248687	0.373713	1.08864	0.343286	0.731383	0.774957	PRLH	protein_coding
ENSG00000071794.16	385.702	0.204742	0.193969	1.05554	0.291181	0.372857	HLTF	protein_coding
ENSG00000071859.15	2460.09	0.699071	0.123943	5.64028	1.69773e-08	7.92517e-08	FAM50A	protein_coding
ENSG00000071889.17	2249.62	0.0262203	0.130922	0.200274	0.841266	0.866206	FAM3A	protein_coding
ENSG00000071894.17	4921.15	0.82641	0.12984	6.36484	1.95492e-10	1.1379e-09	CPSF1	protein_coding
ENSG00000071909.19	20.0838	1.49616	0.258388	5.79035	7.02401e-09	3.43583e-08	MYO3B	protein_coding
ENSG00000071967.12	1771.2	-2.08991	0.189718	-11.0159	3.20484e-28	7.70043e-27	CYBRD1	protein_coding
ENSG00000071991.9	39.2116	-4.07293	0.402198	-10.1267	4.20741e-24	7.61758e-23	CDH19	protein_coding
ENSG00000071994.11	2206.99	0.692712	0.0710054	9.75575	1.74301e-22	2.80358e-21	PDCD2	protein_coding
ENSG00000072041.17	11.0888	-1.24731	0.505656	-2.46671	0.0136361	0.0252229	SLC6A15	protein_coding
ENSG00000072042.13	1958.95	0.641482	0.0975823	6.57375	4.90625e-11	3.03207e-10	RDH11	protein_coding
ENSG00000072062.15	2052.83	-0.629694	0.0748108	-8.41716	3.85737e-17	4.17424e-16	PRKACA	protein_coding
ENSG00000072071.16	1585.8	0.365773	0.127329	2.87266	0.00407033	0.0084261	ADGRL1	protein_coding
ENSG00000072080.11	0.28359	1.05021	1.06376	0.987263	0.323514	0.406738	SPP2	protein_coding
ENSG00000072110.15	10432.7	-0.315016	0.106399	-2.96072	0.00306925	0.00650515	ACTN1	protein_coding
ENSG00000072121.17	914.231	-0.37892	0.087653	-4.32296	1.53951e-05	4.88012e-05	ZFYVE26	protein_coding
ENSG00000072133.11	266.807	-1.28578	0.268676	-4.78561	1.70473e-06	6.19621e-06	RPS6KA6	protein_coding
ENSG00000072134.15	395.685	-0.436729	0.0997119	-4.37991	1.18731e-05	3.83175e-05	EPN2	protein_coding
ENSG00000072135.13	2923.59	-0.551058	0.085583	-6.43887	1.20365e-10	7.15e-10	PTPN18	protein_coding
ENSG00000072163.20	858.97	-2.42266	0.209113	-11.5854	4.88641e-31	1.39586e-29	LIMS2	protein_coding
ENSG00000072182.13	5.28768	1.83843	0.321862	5.71186	1.1175e-08	5.34173e-08	ASIC4	protein_coding
ENSG00000072195.15	287.058	-2.9618	0.276745	-10.7023	9.93179e-27	2.15851e-25	SPEG	protein_coding
ENSG00000072201.14	534.957	-0.192403	0.111223	-1.72988	0.0836522	0.127353	LNX1	protein_coding
ENSG00000072210.19	2857.74	-0.643479	0.0987456	-6.51654	7.19493e-11	4.37861e-10	ALDH3A2	protein_coding
ENSG00000072274.13	14652.7	0.559195	0.132864	4.20878	2.56755e-05	7.86945e-05	TFRC	protein_coding
ENSG00000072310.17	4731.93	0.307709	0.134754	2.28348	0.022402	0.0395006	SREBF1	protein_coding
ENSG00000072315.3	1.59105	2.06609	0.713262	2.89668	0.00377136	0.00785166	TRPC5	protein_coding
ENSG00000072364.13	2662.09	-0.406733	0.11686	-3.48052	0.000500444	0.00122982	AFF4	protein_coding
ENSG00000072401.15	881.579	0.0739678	0.0867386	0.852768	0.393788	0.47675	UBE2D1	protein_coding
ENSG00000072415.10	1157.39	-0.967272	0.0908519	-10.6467	1.80672e-26	3.83064e-25	MPP5	protein_coding
ENSG00000072422.17	549.484	0.520159	0.127684	4.07381	4.62501e-05	0.000136008	RHOBTB1	protein_coding
ENSG00000072501.19	5327.58	0.395535	0.0908287	4.35474	1.33227e-05	4.26475e-05	SMC1A	protein_coding
ENSG00000072506.13	3617.9	0.81958	0.127363	6.43498	1.23491e-10	7.32882e-10	HSD17B10	protein_coding
ENSG00000072518.21	3167.5	-0.654039	0.0726602	-9.00134	2.22986e-19	2.85501e-18	MARK2	protein_coding
ENSG00000072571.20	900.358	1.31445	0.142403	9.23048	2.69414e-20	3.70803e-19	HMMR	protein_coding
ENSG00000072609.18	779.693	-0.711625	0.14855	-4.79049	1.66377e-06	6.05926e-06	CHFR	protein_coding
ENSG00000072657.9	82.2517	-2.40136	0.25872	-9.28173	1.66753e-20	2.32986e-19	TRHDE	protein_coding
ENSG00000072682.19	2203.14	-0.0134241	0.0939925	-0.142821	0.886431	0.904219	P4HA2	protein_coding
ENSG00000072694.21	137.436	-0.964044	0.238438	-4.04317	5.27343e-05	0.000153486	FCGR2B	protein_coding
ENSG00000072736.19	653.65	0.36588	0.0975309	3.75143	0.000175829	0.000468211	NFATC3	protein_coding
ENSG00000072756.17	576.141	0.502029	0.0851475	5.89599	3.72433e-09	1.87313e-08	TRNT1	protein_coding
ENSG00000072778.20	9235.83	-0.738158	0.103455	-7.13508	9.67342e-13	7.0844e-12	ACADVL	protein_coding
ENSG00000072786.13	1408.32	-0.318099	0.0811594	-3.91943	8.87592e-05	0.000248718	STK10	protein_coding
ENSG00000072803.17	1390.01	-0.158088	0.0625132	-2.52887	0.0114431	0.0215328	FBXW11	protein_coding
ENSG00000072818.12	304.304	-0.780212	0.163294	-4.77795	1.77095e-06	6.42001e-06	ACAP1	protein_coding
ENSG00000072832.15	190.296	-0.464104	0.166601	-2.78573	0.0053407	0.0107924	CRMP1	protein_coding
ENSG00000072840.13	238.396	-0.764241	0.207556	-3.6821	0.000231324	0.000603103	EVC	protein_coding
ENSG00000072849.11	939.185	-0.378324	0.0810487	-4.66787	3.04341e-06	1.06761e-05	DERL2	protein_coding
ENSG00000072858.11	514.506	-0.916191	0.172503	-5.31117	1.08924e-07	4.62152e-07	SIDT1	protein_coding
ENSG00000072864.16	1106.18	0.94538	0.0680978	13.8827	8.06618e-44	5.39155e-42	NDE1	protein_coding
ENSG00000072952.19	820.026	-1.63586	0.178387	-9.17026	4.71879e-20	6.3698e-19	IRAG1	protein_coding
ENSG00000072954.7	235.355	-0.0546659	0.169955	-0.321649	0.747719	0.788358	TMEM38A	protein_coding
ENSG00000072958.9	1322.96	0.0552141	0.094848	0.582132	0.560478	0.629265	AP1M1	protein_coding
ENSG00000073008.15	2270.75	0.928465	0.0880339	10.5467	5.26248e-26	1.08458e-24	PVR	protein_coding
ENSG00000073050.12	956.134	0.530821	0.0900019	5.89789	3.68188e-09	1.85346e-08	XRCC1	protein_coding
ENSG00000073060.16	3542.78	0.911466	0.123105	7.40396	1.32178e-13	1.05099e-12	SCARB1	protein_coding
ENSG00000073067.14	1826.72	4.13761	0.379274	10.9093	1.04081e-27	2.41758e-26	CYP2W1	protein_coding
ENSG00000073111.14	1756.14	1.22604	0.128907	9.51102	1.88811e-21	2.82349e-20	MCM2	protein_coding
ENSG00000073146.16	15.4973	1.15943	0.220247	5.26422	1.40788e-07	5.89156e-07	MOV10L1	protein_coding
ENSG00000073150.14	23.1151	1.80242	0.284179	6.34254	2.26013e-10	1.30645e-09	PANX2	protein_coding
ENSG00000073169.14	838.039	0.394642	0.127384	3.09806	0.0019479	0.00428628	SELENOO	protein_coding
ENSG00000073282.14	16.3274	-0.216433	0.291589	-0.742253	0.457934	0.537626	TP63	protein_coding
ENSG00000073331.18	671.813	-0.0803325	0.0960659	-0.836223	0.40303	0.485507	ALPK1	protein_coding
ENSG00000073350.14	9927.14	-0.24663	0.119727	-2.05995	0.0394038	0.0653907	LLGL2	protein_coding
ENSG00000073417.15	1415.37	-1.25086	0.083634	-14.9564	1.41458e-50	1.40977e-48	PDE8A	protein_coding
ENSG00000073464.13	333.447	1.75876	0.190872	9.21433	3.13235e-20	4.29245e-19	CLCN4	protein_coding
ENSG00000073536.18	1167.04	1.24108	0.103425	11.9998	3.56345e-33	1.17583e-31	NLE1	protein_coding
ENSG00000073578.17	552.88	0.183297	0.176741	1.0371	0.299691	0.38181	SDHA	protein_coding
ENSG00000073584.20	315.304	0.453221	0.148364	3.05479	0.00225218	0.0049017	SMARCE1	protein_coding
ENSG00000073598.6	2.29212	0.561097	0.235003	2.38761	0.0169581	0.0307067	FNDC8	protein_coding
ENSG00000073605.18	2361.33	-0.548854	0.161108	-3.40675	0.000657404	0.00157975	GSDMB	protein_coding
ENSG00000073614.13	1885.45	0.0506641	0.0931041	0.544166	0.586327	0.652147	KDM5A	protein_coding
ENSG00000073670.14	16.9446	-1.28027	0.227517	-5.62715	1.83208e-08	8.52087e-08	ADAM11	protein_coding
ENSG00000073711.11	303.883	-1.98376	0.154743	-12.8196	1.27282e-37	5.58188e-36	PPP2R3A	protein_coding
ENSG00000073712.15	837.962	-1.72868	0.189394	-9.12744	7.01407e-20	9.3315e-19	FERMT2	protein_coding
ENSG00000073734.10	42.8989	-5.3414	0.298699	-17.8822	1.62194e-71	4.98398e-69	ABCB11	protein_coding
ENSG00000073737.17	992.524	-3.3187	0.310281	-10.6958	1.065e-26	2.30441e-25	DHRS9	protein_coding
ENSG00000073754.6	1.18728	-0.951472	0.525116	-1.81193	0.0699973	0.108877	CD5L	protein_coding
ENSG00000073756.12	589.335	1.14075	0.280636	4.06488	4.80562e-05	0.00014087	PTGS2	protein_coding
ENSG00000073792.16	1937.65	0.345234	0.10853	3.18099	0.0014677	0.0033017	IGF2BP2	protein_coding
ENSG00000073803.14	1212.72	-0.265005	0.0729015	-3.63512	0.000277855	0.00071469	MAP3K13	protein_coding
ENSG00000073849.16	4654.13	0.259924	0.168942	1.53854	0.123916	0.179764	ST6GAL1	protein_coding
ENSG00000073861.3	24.4607	-1.02814	0.224818	-4.57322	4.80274e-06	1.64029e-05	TBX21	protein_coding
ENSG00000073905.8	16.18	0.828865	0.18986	4.36567	1.26734e-05	4.07062e-05	VDAC1P1	processed_pseudogene
ENSG00000073910.22	507.709	-0.485597	0.174251	-2.78676	0.00532379	0.0107611	FRY	protein_coding
ENSG00000073921.18	5080.52	-0.222705	0.0749233	-2.97244	0.00295439	0.00628142	PICALM	protein_coding
ENSG00000073969.18	1855.49	-0.337238	0.0569329	-5.92342	3.15308e-09	1.60001e-08	NSF	protein_coding
ENSG00000074047.22	152.186	-0.360006	0.193055	-1.86478	0.0622121	0.0980945	GLI2	protein_coding
ENSG00000074054.20	1471.44	0.0602955	0.0740257	0.814521	0.415346	0.497191	CLASP1	protein_coding
ENSG00000074071.15	2827.47	0.69663	0.130069	5.35585	8.51528e-08	3.65996e-07	MRPS34	protein_coding
ENSG00000074181.9	2630.12	1.24893	0.161436	7.73639	1.02278e-14	9.05143e-14	NOTCH3	protein_coding
ENSG00000074201.9	3212.53	0.630622	0.0662977	9.51197	1.87094e-21	2.7997e-20	CLNS1A	protein_coding
ENSG00000074211.14	167.748	1.97035	0.327681	6.01301	1.8211e-09	9.50932e-09	PPP2R2C	protein_coding
ENSG00000074219.14	754.407	0.268761	0.155134	1.73244	0.0831953	0.126771	TEAD2	protein_coding
ENSG00000074266.22	742.69	0.258054	0.0634836	4.0649	4.80535e-05	0.00014087	EED	protein_coding
ENSG00000074276.10	2080.46	-2.37808	0.24292	-9.78958	1.24818e-22	2.03428e-21	CDHR2	protein_coding
ENSG00000074317.11	2.60166	-2.0848	0.364219	-5.72403	1.04025e-08	4.98918e-08	SNCB	protein_coding
ENSG00000074319.13	2492.08	-0.117143	0.0641115	-1.82717	0.0676736	0.105685	TSG101	protein_coding
ENSG00000074356.17	1439.26	-0.301235	0.0822744	-3.66134	0.000250901	0.000649586	NCBP3	protein_coding
ENSG00000074370.18	5031.91	-1.65026	0.188261	-8.76583	1.85411e-18	2.20603e-17	ATP2A3	protein_coding
ENSG00000074410.14	5259.95	-2.31444	0.189962	-12.1837	3.79498e-34	1.34018e-32	CA12	protein_coding
ENSG00000074416.14	6134.37	-1.56	0.113419	-13.7543	4.79642e-43	3.01045e-41	MGLL	protein_coding
ENSG00000074527.13	573.53	-1.02234	0.138044	-7.40588	1.30282e-13	1.03666e-12	NTN4	protein_coding
ENSG00000074582.15	1004.1	0.698701	0.0876838	7.96842	1.60714e-15	1.52344e-14	BCS1L	protein_coding
ENSG00000074590.13	420.3	0.312637	0.161609	1.93453	0.0530476	0.0852604	NUAK1	protein_coding
ENSG00000074603.19	1195.52	-0.502867	0.0973924	-5.1633	2.42631e-07	9.84792e-07	DPP8	protein_coding
ENSG00000074621.14	352.72	0.214508	0.0978348	2.19255	0.0283396	0.0487634	SLC24A1	protein_coding
ENSG00000074657.14	691.569	-0.159335	0.158921	-1.00261	0.316051	0.398897	ZNF532	protein_coding
ENSG00000074660.16	255.367	-0.322935	0.138923	-2.32456	0.0200956	0.0358032	SCARF1	protein_coding
ENSG00000074695.6	3847.86	0.207084	0.122378	1.69216	0.0906149	0.13653	LMAN1	protein_coding
ENSG00000074696.13	4517.36	1.03832	0.0821272	12.6429	1.2252e-36	5.03378e-35	HACD3	protein_coding
ENSG00000074706.13	56.7988	-0.967927	0.184645	-5.24211	1.58753e-07	6.60026e-07	IPCEF1	protein_coding
ENSG00000074755.15	2629.8	-1.78862	0.106034	-16.8684	7.68892e-64	1.56787e-61	ZZEF1	protein_coding
ENSG00000074771.4	0.461052	0.557531	0.805599	0.69207	0.488894	0.565744	NOX3	protein_coding
ENSG00000074800.16	47052.6	0.75982	0.109447	6.94236	3.85609e-12	2.66523e-11	ENO1	protein_coding
ENSG00000074803.20	2.53346	0.901258	0.516824	1.74384	0.0811868	0.1241	SLC12A1	protein_coding
ENSG00000074842.8	4348.31	0.604497	0.121311	4.98303	6.25956e-07	2.41082e-06	MYDGF	protein_coding
ENSG00000074855.11	403.057	0.66349	0.12664	5.23918	1.61291e-07	6.69949e-07	ANO8	protein_coding
ENSG00000074935.14	418.187	0.541845	0.104444	5.18792	2.12661e-07	8.69369e-07	TUBE1	protein_coding
ENSG00000074964.17	3666.74	-0.204921	0.106856	-1.91772	0.0551465	0.0882173	ARHGEF10L	protein_coding
ENSG00000074966.11	29.5727	-0.638964	0.173617	-3.68031	0.00023295	0.000606984	TXK	protein_coding
ENSG00000075035.10	20.0759	-2.69189	0.338564	-7.95089	1.8517e-15	1.74666e-14	WSCD2	protein_coding
ENSG00000075043.19	19.107	0.223926	0.433192	0.51692	0.605212	0.668548	KCNQ2	protein_coding
ENSG00000075073.15	252.499	-3.76875	0.285077	-13.2201	6.71716e-40	3.4845e-38	TACR2	protein_coding
ENSG00000075089.9	647.298	-0.0489495	0.0885676	-0.552679	0.580483	0.646862	ACTR6	protein_coding
ENSG00000075131.10	247.545	0.888008	0.105137	8.44621	3.00917e-17	3.27962e-16	TIPIN	protein_coding
ENSG00000075142.14	5414.45	-1.55439	0.120471	-12.9026	4.35238e-38	1.9672e-36	SRI	protein_coding
ENSG00000075151.21	2463.28	-0.557171	0.0937615	-5.94243	2.80826e-09	1.43358e-08	EIF4G3	protein_coding
ENSG00000075188.9	935.798	0.967413	0.0869458	11.1266	9.30945e-29	2.31164e-27	NUP37	protein_coding
ENSG00000075213.11	537.903	0.0798597	0.214815	0.37176	0.710072	0.756707	SEMA3A	protein_coding
ENSG00000075218.19	701.442	1.31548	0.0982292	13.392	6.73594e-41	3.71181e-39	GTSE1	protein_coding
ENSG00000075223.14	2483.53	-0.486031	0.148393	-3.2753	0.00105548	0.00244178	SEMA3C	protein_coding
ENSG00000075234.17	3511.78	-0.982009	0.123962	-7.92183	2.34041e-15	2.18899e-14	TTC38	protein_coding
ENSG00000075239.14	1564.68	-1.22457	0.103644	-11.8151	3.26018e-32	1.01306e-30	ACAT1	protein_coding
ENSG00000075240.17	2181.64	-1.10271	0.1006	-10.9614	5.86016e-28	1.38592e-26	GRAMD4	protein_coding
ENSG00000075275.18	1415.66	2.39723	0.154296	15.5365	1.96356e-54	2.40202e-52	CELSR1	protein_coding
ENSG00000075290.8	7.91355	2.35233	0.282708	8.32071	8.74406e-17	9.19696e-16	WNT8B	protein_coding
ENSG00000075292.19	2349.15	0.099776	0.107634	0.926993	0.35393	0.437118	ZNF638	protein_coding
ENSG00000075303.13	802.626	0.0549311	0.105959	0.518418	0.604167	0.667577	SLC25A40	protein_coding
ENSG00000075336.12	564.347	-0.38983	0.0895673	-4.35238	1.34671e-05	4.30765e-05	TIMM21	protein_coding
ENSG00000075340.23	32.0035	-1.24515	0.30451	-4.08904	4.33165e-05	0.00012802	ADD2	protein_coding
ENSG00000075388.4	2.95366	1.27646	0.385247	3.31336	0.000921814	0.00215714	FGF4	protein_coding
ENSG00000075391.17	1052.23	0.657276	0.112021	5.86745	4.4256e-09	2.2105e-08	RASAL2	protein_coding
ENSG00000075399.14	373.62	-0.19238	0.108866	-1.76713	0.0772064	0.118679	VPS9D1	protein_coding
ENSG00000075407.18	613.945	0.391058	0.119148	3.28211	0.00103034	0.00238786	ZNF37A	protein_coding
ENSG00000075413.19	1967.51	0.212954	0.0790303	2.69459	0.0070475	0.0138956	MARK3	protein_coding
ENSG00000075415.13	16611.5	-0.263861	0.0763534	-3.45578	0.0005487	0.00133993	SLC25A3	protein_coding
ENSG00000075420.13	3154.02	0.280863	0.117543	2.38945	0.0168735	0.0305759	FNDC3B	protein_coding
ENSG00000075426.12	5056.79	-0.911287	0.103875	-8.77291	1.74103e-18	2.07652e-17	FOSL2	protein_coding
ENSG00000075429.9	3.01243	-1.80779	0.438857	-4.11931	3.80013e-05	0.000113226	CACNG5	protein_coding
ENSG00000075461.6	129.683	3.51308	0.405651	8.66035	4.70316e-18	5.43652e-17	CACNG4	protein_coding
ENSG00000075539.15	3796.86	-0.844332	0.139355	-6.05888	1.37077e-09	7.26669e-09	FRYL	protein_coding
ENSG00000075568.17	2799.73	-1.07746	0.0747114	-14.4217	3.78164e-47	3.05353e-45	TMEM131	protein_coding
ENSG00000075618.18	2292.61	1.55217	0.221529	7.0066	2.44184e-12	1.71943e-11	FSCN1	protein_coding
ENSG00000075624.17	211345	-0.193582	0.104252	-1.85687	0.0633292	0.0996286	ACTB	protein_coding
ENSG00000075643.6	634.104	0.711465	0.128911	5.51905	3.4084e-08	1.53473e-07	MOCOS	protein_coding
ENSG00000075651.16	1128.13	-1.20038	0.12182	-9.85371	6.60567e-23	1.09885e-21	PLD1	protein_coding
ENSG00000075673.12	27.0587	0.718493	0.499154	1.43942	0.150031	0.212168	ATP12A	protein_coding
ENSG00000075702.18	553.276	1.81953	0.124924	14.5651	4.68439e-48	3.94067e-46	WDR62	protein_coding
ENSG00000075711.21	2391.16	-0.295977	0.0902757	-3.27859	0.00104327	0.00241568	DLG1	protein_coding
ENSG00000075785.14	8985.7	-0.144647	0.0586285	-2.46717	0.0136184	0.0251955	RAB7A	protein_coding
ENSG00000075790.12	19.7337	0.110679	0.155799	0.710391	0.477462	0.555497	BCAP29	protein_coding
ENSG00000075826.17	202.664	0.459015	0.167501	2.74037	0.00613693	0.012252	SEC31B	protein_coding
ENSG00000075856.12	1935.79	0.431761	0.0527664	8.1825	2.78021e-16	2.81063e-15	SART3	protein_coding
ENSG00000075884.14	133.66	-1.20144	0.159604	-7.52761	5.16769e-14	4.28532e-13	ARHGAP15	protein_coding
ENSG00000075886.11	10.1093	0.363789	0.162809	2.23445	0.0254535	0.0443161	TUBA3D	protein_coding
ENSG00000075891.22	4.56806	2.50311	0.442881	5.65188	1.58704e-08	7.43751e-08	PAX2	protein_coding
ENSG00000075914.13	1095.5	1.12733	0.0945265	11.926	8.65878e-33	2.77037e-31	EXOSC7	protein_coding
ENSG00000075945.13	1057.55	-0.769888	0.0910498	-8.45568	2.77465e-17	3.03674e-16	KIFAP3	protein_coding
ENSG00000075975.17	1116.4	0.154636	0.0550217	2.81046	0.00494705	0.01007	MKRN2	protein_coding
ENSG00000076003.5	2511.46	0.949215	0.0827449	11.4716	1.83272e-30	5.03703e-29	MCM6	protein_coding
ENSG00000076043.11	1279.55	0.883817	0.0911981	9.69118	3.287e-22	5.18525e-21	REXO2	protein_coding
ENSG00000076053.12	891.026	-0.0828574	0.0906926	-0.913607	0.360923	0.444242	RBM7	protein_coding
ENSG00000076067.13	1517.45	-0.00860495	0.0943771	-0.0911763	0.927352	0.938766	RBMS2	protein_coding
ENSG00000076108.12	4179.65	-0.191362	0.0804928	-2.37738	0.017436	0.0314934	BAZ2A	protein_coding
ENSG00000076201.15	2658.16	0.0620657	0.0889539	0.697728	0.485347	0.562576	PTPN23	protein_coding
ENSG00000076242.16	873.338	-0.159478	0.124615	-1.27976	0.20063	0.272279	MLH1	protein_coding
ENSG00000076248.11	2464.99	0.312301	0.0822866	3.79529	0.000147472	0.000398237	UNG	protein_coding
ENSG00000076258.10	129.315	-1.85292	0.125517	-14.7623	2.56445e-49	2.34451e-47	FMO4	protein_coding
ENSG00000076321.11	484.377	-0.396626	0.0717388	-5.52875	3.22518e-08	1.45698e-07	KLHL20	protein_coding
ENSG00000076344.16	82.2145	0.0788602	0.235351	0.335075	0.737569	0.779886	RGS11	protein_coding
ENSG00000076351.13	163.697	-1.10844	0.134008	-8.2714	1.32398e-16	1.37073e-15	SLC46A1	protein_coding
ENSG00000076356.7	2117.58	-1.23657	0.109096	-11.3347	8.82865e-30	2.32951e-28	PLXNA2	protein_coding
ENSG00000076382.17	1116.35	1.0175	0.0966952	10.5228	6.78247e-26	1.38879e-24	SPAG5	protein_coding
ENSG00000076513.17	1353.65	-0.969092	0.070833	-13.6814	1.31198e-42	7.90925e-41	ANKRD13A	protein_coding
ENSG00000076554.15	5278.54	-0.324424	0.116484	-2.78513	0.00535055	0.0108088	TPD52	protein_coding
ENSG00000076555.15	759.093	-1.86234	0.136269	-13.6667	1.60519e-42	9.59838e-41	ACACB	protein_coding
ENSG00000076604.15	2922.61	0.379829	0.116135	3.27057	0.00107332	0.00247968	TRAF4	protein_coding
ENSG00000076641.4	1134.25	-1.70153	0.155032	-10.9753	5.02112e-28	1.19644e-26	PAG1	protein_coding
ENSG00000076650.7	470.966	-0.0771815	0.0668152	-1.15515	0.248029	0.325843	GPATCH1	protein_coding
ENSG00000076662.10	43.0714	-1.45094	0.213519	-6.79536	1.08041e-11	7.12368e-11	ICAM3	protein_coding
ENSG00000076685.19	1001.24	-0.380783	0.0875929	-4.34719	1.37895e-05	4.40301e-05	NT5C2	protein_coding
ENSG00000076706.17	2531.14	-0.706302	0.139818	-5.05158	4.38173e-07	1.7213e-06	MCAM	protein_coding
ENSG00000076716.9	2341.55	0.491688	0.12846	3.82757	0.000129416	0.000352837	GPC4	protein_coding
ENSG00000076770.14	1076.06	-0.591017	0.133089	-4.44076	8.96415e-06	2.95284e-05	MBNL3	protein_coding
ENSG00000076826.10	2277.95	0.0455548	0.117145	0.388874	0.697369	0.746261	CAMSAP3	protein_coding
ENSG00000076864.19	1696.67	-0.0973931	0.216007	-0.450878	0.652077	0.708276	RAP1GAP	protein_coding
ENSG00000076924.12	2242.75	0.457943	0.120715	3.79359	0.000148486	0.000400631	XAB2	protein_coding
ENSG00000076928.18	3827.33	0.524338	0.101318	5.17518	2.27694e-07	9.27566e-07	ARHGEF1	protein_coding
ENSG00000076944.16	1870.03	0.0435782	0.119608	0.364343	0.715602	0.761555	STXBP2	protein_coding
ENSG00000076984.18	1206.41	-0.10366	0.0736285	-1.40787	0.159168	0.223312	MAP2K7	protein_coding
ENSG00000077009.13	1.3566	-2.14903	0.594642	-3.61399	0.000301521	0.000771215	NMRK2	protein_coding
ENSG00000077044.11	2213.52	-0.355577	0.0951636	-3.73648	0.000186616	0.000494792	DGKD	protein_coding
ENSG00000077063.11	382.617	1.26256	0.228807	5.518	3.4287e-08	1.54341e-07	CTTNBP2	protein_coding
ENSG00000077080.10	1.70287	-3.01237	0.358598	-8.40042	4.44899e-17	4.7852e-16	ACTL6B	protein_coding
ENSG00000077092.19	96.4348	-0.424865	0.16229	-2.61794	0.00884631	0.0170599	RARB	protein_coding
ENSG00000077097.15	4162.52	-0.0892111	0.0922593	-0.96696	0.333564	0.41691	TOP2B	protein_coding
ENSG00000077147.16	13029.2	-0.0898735	0.0851942	-1.05492	0.29146	0.373139	TM9SF3	protein_coding
ENSG00000077150.20	1785.04	0.315872	0.110532	2.85773	0.00426678	0.0087941	NFKB2	protein_coding
ENSG00000077152.11	882.591	1.51409	0.111438	13.5868	4.79473e-42	2.79528e-40	UBE2T	protein_coding
ENSG00000077157.22	2677.21	-2.58709	0.195505	-13.2329	5.66682e-40	2.97098e-38	PPP1R12B	protein_coding
ENSG00000077232.18	4123.77	0.696763	0.0974508	7.14989	8.68449e-13	6.39508e-12	DNAJC10	protein_coding
ENSG00000077235.18	2940.32	0.0644051	0.0759443	0.848057	0.396406	0.479159	GTF3C1	protein_coding
ENSG00000077238.14	2903.86	-0.727916	0.0798958	-9.11081	8.17654e-20	1.08066e-18	IL4R	protein_coding
ENSG00000077254.14	1773.75	-0.286742	0.0868243	-3.30255	0.000958091	0.00223459	USP33	protein_coding
ENSG00000077264.15	17.4813	-1.75058	0.253461	-6.90672	4.95993e-12	3.38483e-11	PAK3	protein_coding
ENSG00000077274.9	479.659	0.419809	0.363772	1.15404	0.248483	0.326313	CAPN6	protein_coding
ENSG00000077279.19	3.55269	-1.0991	0.363878	-3.02051	0.00252349	0.00543897	DCX	protein_coding
ENSG00000077312.9	2358.81	0.715087	0.0912324	7.83808	4.57473e-15	4.15832e-14	SNRPA	protein_coding
ENSG00000077327.16	1.5517	-0.949463	0.384255	-2.47092	0.0134766	0.0249656	SPAG6	protein_coding
ENSG00000077348.9	1298.56	1.35029	0.128762	10.4867	9.94415e-26	2.01658e-24	EXOSC5	protein_coding
ENSG00000077380.16	2803.47	-0.158455	0.0609993	-2.59766	0.00938622	0.0180015	DYNC1I2	protein_coding
ENSG00000077420.16	218.084	-1.21644	0.180496	-6.73946	1.58978e-11	1.02966e-10	APBB1IP	protein_coding
ENSG00000077454.16	397.41	0.0101432	0.101988	0.0994548	0.920777	0.93337	LRCH4	protein_coding
ENSG00000077458.13	456.061	0.264583	0.104466	2.53272	0.0113182	0.0213315	FAM76B	protein_coding
ENSG00000077463.15	1268.87	-0.81761	0.118379	-6.90674	4.95934e-12	3.38483e-11	SIRT6	protein_coding
ENSG00000077498.9	3.42665	4.18422	0.794769	5.2647	1.40417e-07	5.87788e-07	TYR	protein_coding
ENSG00000077514.9	942.22	-0.0452433	0.0802779	-0.563584	0.573038	0.640554	POLD3	protein_coding
ENSG00000077522.14	4.41468	-0.487906	0.312256	-1.56252	0.118166	0.172562	ACTN2	protein_coding
ENSG00000077549.19	7463.92	-0.531853	0.0694163	-7.66179	1.83356e-14	1.58587e-13	CAPZB	protein_coding
ENSG00000077585.14	518.134	0.333448	0.103861	3.21053	0.00132493	0.00300742	GPR137B	protein_coding
ENSG00000077616.11	21.9931	-0.969357	0.207716	-4.66674	3.06022e-06	1.07291e-05	NAALAD2	protein_coding
ENSG00000077684.16	576.68	0.0516411	0.0989932	0.521663	0.601905	0.665609	JADE1	protein_coding
ENSG00000077713.19	1140.56	-0.166255	0.0862714	-1.92712	0.0539647	0.0865803	SLC25A43	protein_coding
ENSG00000077721.16	3001.13	-0.338441	0.0841644	-4.02119	5.79043e-05	0.000167311	UBE2A	protein_coding
ENSG00000077782.21	1077.31	-1.18144	0.169296	-6.97855	2.98238e-12	2.08019e-11	FGFR1	protein_coding
ENSG00000077800.13	0.914661	0.874926	0.456973	1.91461	0.0555421	0.0887729	FKBP6	protein_coding
ENSG00000077935.17	13.9726	1.75271	0.301381	5.8156	6.04183e-09	2.97513e-08	SMC1B	protein_coding
ENSG00000077942.19	3676.68	-1.68905	0.214757	-7.86491	3.6936e-15	3.38451e-14	FBLN1	protein_coding
ENSG00000077943.8	168.344	-2.03649	0.151463	-13.4455	3.27088e-41	1.84609e-39	ITGA8	protein_coding
ENSG00000077984.6	178.195	-0.107296	0.21653	-0.495526	0.620229	0.680988	CST7	protein_coding
ENSG00000078018.20	67.7141	-1.39569	0.245504	-5.685	1.30812e-08	6.2033e-08	MAP2	protein_coding
ENSG00000078043.16	604.636	-0.118721	0.135119	-0.878642	0.379595	0.462974	PIAS2	protein_coding
ENSG00000078053.17	41.0097	-1.07024	0.187242	-5.71581	1.09182e-08	5.22515e-08	AMPH	protein_coding
ENSG00000078061.13	2966.72	-0.356891	0.101595	-3.51287	0.000443286	0.00109986	ARAF	protein_coding
ENSG00000078070.13	875.545	-0.153741	0.0818614	-1.87806	0.0603731	0.0955762	MCCC1	protein_coding
ENSG00000078081.8	295.247	0.628372	0.158737	3.95858	7.53968e-05	0.000213902	LAMP3	protein_coding
ENSG00000078098.14	401.721	3.30594	0.249231	13.2645	3.71691e-40	1.97442e-38	FAP	protein_coding
ENSG00000078114.19	3242.42	2.40122	0.129566	18.5328	1.1237e-76	4.73547e-74	NEBL	protein_coding
ENSG00000078124.12	1049.82	-0.575903	0.0988473	-5.82619	5.67077e-09	2.80114e-08	ACER3	protein_coding
ENSG00000078140.14	3423.01	-0.132721	0.071437	-1.85787	0.0631872	0.0994476	UBE2K	protein_coding
ENSG00000078142.13	811.407	-0.463247	0.0945662	-4.89865	9.64984e-07	3.62999e-06	PIK3C3	protein_coding
ENSG00000078177.14	374.201	-0.0423168	0.154614	-0.273692	0.784321	0.818775	N4BP2	protein_coding
ENSG00000078237.7	277.111	0.6748	0.140642	4.79798	1.60271e-06	5.84989e-06	TIGAR	protein_coding
ENSG00000078246.17	717.404	0.675432	0.0662196	10.1999	1.9854e-24	3.6897e-23	TULP3	protein_coding
ENSG00000078269.15	1787.49	0.115376	0.077175	1.49499	0.134918	0.193554	SYNJ2	protein_coding
ENSG00000078295.17	50.4269	-2.03919	0.216674	-9.41133	4.89914e-21	7.10295e-20	ADCY2	protein_coding
ENSG00000078304.19	4493.18	0.0112075	0.0799141	0.140245	0.888466	0.906035	PPP2R5C	protein_coding
ENSG00000078319.10	301.209	0.697165	0.079411	8.7792	1.64643e-18	1.9674e-17	PMS2P1	transcribed_unprocessed_pseudogene
ENSG00000078328.22	24.1096	-1.09313	0.371006	-2.9464	0.00321497	0.00678555	RBFOX1	protein_coding
ENSG00000078369.18	12518.8	-0.238951	0.0636279	-3.75545	0.000173033	0.000461404	GNB1	protein_coding
ENSG00000078399.19	872.828	1.10201	0.192273	5.73147	9.9563e-09	4.78657e-08	HOXA9	protein_coding
ENSG00000078401.7	683.257	-0.113095	0.188179	-0.600997	0.547842	0.618199	EDN1	protein_coding
ENSG00000078403.17	900.306	0.221681	0.0738661	3.00112	0.00268985	0.005763	MLLT10	protein_coding
ENSG00000078487.17	99.1865	0.0378617	0.145973	0.259375	0.795346	0.828174	ZCWPW1	protein_coding
ENSG00000078549.15	23.207	-4.02874	0.354152	-11.3757	5.52479e-30	1.47447e-28	ADCYAP1R1	protein_coding
ENSG00000078579.9	27.6534	6.11123	0.590799	10.344	4.4551e-25	8.68049e-24	FGF20	protein_coding
ENSG00000078589.13	87.5725	-1.39793	0.212243	-6.58646	4.50435e-11	2.79463e-10	P2RY10	protein_coding
ENSG00000078596.11	286.345	-2.14522	0.188556	-11.377	5.44114e-30	1.45302e-28	ITM2A	protein_coding
ENSG00000078618.22	3340	0.238809	0.0495352	4.82099	1.42847e-06	5.24898e-06	NRDC	protein_coding
ENSG00000078668.14	4221.1	0.111764	0.0979684	1.14081	0.253948	0.332572	VDAC3	protein_coding
ENSG00000078674.18	2680.07	-0.110291	0.116222	-0.948966	0.342638	0.426097	PCM1	protein_coding
ENSG00000078687.17	467.17	-0.0287047	0.105686	-0.271603	0.785928	0.820123	TNRC6C	protein_coding
ENSG00000078699.22	1742.76	0.120296	0.0980057	1.22744	0.219658	0.293948	CBFA2T2	protein_coding
ENSG00000078725.13	19.7198	0.430797	0.293137	1.46961	0.141667	0.201853	BRINP1	protein_coding
ENSG00000078747.16	2659.79	-0.0443324	0.101623	-0.436245	0.662659	0.717095	ITCH	protein_coding
ENSG00000078795.17	4.79288	1.24469	0.367745	3.38467	0.00071265	0.00170096	PKD2L2	protein_coding
ENSG00000078804.13	1954.13	-2.61615	0.151186	-17.3042	4.37275e-67	1.05732e-64	TP53INP2	protein_coding
ENSG00000078808.19	6620.55	-0.302673	0.0998612	-3.03094	0.00243795	0.00526897	SDF4	protein_coding
ENSG00000078814.17	164.85	1.65183	0.26686	6.18987	6.02151e-10	3.32144e-09	MYH7B	protein_coding
ENSG00000078898.7	5.37306	4.90375	0.770955	6.36062	2.00941e-10	1.16814e-09	BPIFB2	protein_coding
ENSG00000078900.15	165.51	2.30667	0.214219	10.7678	4.88276e-27	1.08348e-25	TP73	protein_coding
ENSG00000078902.16	2519.77	-0.212796	0.0909884	-2.33871	0.0193503	0.0345979	TOLLIP	protein_coding
ENSG00000078967.13	383.976	0.358085	0.076073	4.70712	2.51238e-06	8.91359e-06	UBE2D4	protein_coding
ENSG00000079101.16	3.31513	0.564838	0.287754	1.96292	0.0496553	0.0804305	CLUL1	protein_coding
ENSG00000079102.16	132.784	-1.21989	0.228729	-5.33334	9.64235e-08	4.11918e-07	RUNX1T1	protein_coding
ENSG00000079112.10	20403.8	-0.843642	0.13257	-6.36376	1.96878e-10	1.14566e-09	CDH17	protein_coding
ENSG00000079134.12	567.17	0.381829	0.0955417	3.99647	6.42946e-05	0.000184355	THOC1	protein_coding
ENSG00000079150.18	249.845	0.0496379	0.117516	0.422394	0.672737	0.725764	FKBP7	protein_coding
ENSG00000079156.17	65.6347	-0.540385	0.249092	-2.16942	0.0300507	0.05138	OSBPL6	protein_coding
ENSG00000079215.14	164.888	0.830623	0.244808	3.39295	0.000691432	0.00165379	SLC1A3	protein_coding
ENSG00000079246.16	11338.7	0.34705	0.0593156	5.8509	4.88927e-09	2.43249e-08	XRCC5	protein_coding
ENSG00000079257.8	577.874	-1.31243	0.128637	-10.2026	1.93008e-24	3.59294e-23	LXN	protein_coding
ENSG00000079263.19	106.796	-1.01766	0.22037	-4.61796	3.8753e-06	1.34114e-05	SP140	protein_coding
ENSG00000079277.22	795.982	-0.377156	0.0650135	-5.8012	6.58424e-09	3.22929e-08	MKNK1	protein_coding
ENSG00000079308.19	4183.42	-2.71818	0.225317	-12.0638	1.6408e-33	5.53382e-32	TNS1	protein_coding
ENSG00000079313.15	1326.19	0.135835	0.114653	1.18475	0.236117	0.312672	REXO1	protein_coding
ENSG00000079332.15	3071.59	0.145494	0.0639065	2.27667	0.022806	0.040135	SAR1A	protein_coding
ENSG00000079335.20	237.403	-1.90567	0.119367	-15.9649	2.2453e-57	3.3565e-55	CDC14A	protein_coding
ENSG00000079337.16	313.57	0.0402417	0.133669	0.301055	0.763372	0.801026	RAPGEF3	protein_coding
ENSG00000079385.23	8629.69	-2.37967	0.156771	-15.1793	4.85247e-52	5.14909e-50	CEACAM1	protein_coding
ENSG00000079387.14	660.134	0.446102	0.0751448	5.93656	2.91057e-09	1.48375e-08	SENP1	protein_coding
ENSG00000079393.20	0.782797	1.8928	0.463586	4.08295	4.44674e-05	0.00013115	DUSP13	protein_coding
ENSG00000079432.7	2290.7	-0.2038	0.0983927	-2.07129	0.0383316	0.0637861	CIC	protein_coding
ENSG00000079435.10	345.692	0.247842	0.154871	1.60031	0.109529	0.161369	LIPE	protein_coding
ENSG00000079459.13	7988.17	0.28079	0.123128	2.28047	0.0225797	0.0397775	FDFT1	protein_coding
ENSG00000079462.8	1298.77	1.76627	0.145047	12.1772	4.10924e-34	1.44654e-32	PAFAH1B3	protein_coding
ENSG00000079482.13	317.945	-0.298638	0.118354	-2.52327	0.0116268	0.0218479	OPHN1	protein_coding
ENSG00000079557.5	0.397331	0.68771	0.808244	0.850869	0.394842	0.477686	AFM	protein_coding
ENSG00000079616.13	1890.21	0.38728	0.0922615	4.19763	2.69722e-05	8.23099e-05	KIF22	protein_coding
ENSG00000079689.14	62.7919	-4.99056	0.316727	-15.7566	6.18376e-56	8.29168e-54	SCGN	protein_coding
ENSG00000079691.18	1807.88	-0.339211	0.0965392	-3.51371	0.000441893	0.00109665	CARMIL1	protein_coding
ENSG00000079739.17	2422.5	-1.45904	0.118386	-12.3245	6.68633e-35	2.47171e-33	PGM1	protein_coding
ENSG00000079785.16	4164.2	0.199206	0.0584583	3.40766	0.000655223	0.00157511	DDX1	protein_coding
ENSG00000079805.18	10083.6	-0.680612	0.0890642	-7.64181	2.14182e-14	1.83955e-13	DNM2	protein_coding
ENSG00000079819.19	6904.14	0.604011	0.117106	5.15782	2.49843e-07	1.01239e-06	EPB41L2	protein_coding
ENSG00000079841.18	10.5475	-0.872378	0.377495	-2.31096	0.0208349	0.0369993	RIMS1	protein_coding
ENSG00000079931.15	345.736	-0.129181	0.201343	-0.641594	0.521137	0.594815	MOXD1	protein_coding
ENSG00000079950.14	2141.67	-0.242983	0.0864136	-2.81187	0.00492548	0.0100289	STX7	protein_coding
ENSG00000079974.18	389.991	0.205558	0.075543	2.72108	0.006507	0.0129194	RABL2B	protein_coding
ENSG00000079999.14	3342.87	0.255652	0.106541	2.39956	0.0164146	0.0298263	KEAP1	protein_coding
ENSG00000080007.8	34.5562	0.601507	0.370939	1.62158	0.104894	0.155273	DDX43	protein_coding
ENSG00000080031.10	1876.06	-2.12941	0.149749	-14.2199	6.8996e-46	5.23671e-44	PTPRH	protein_coding
ENSG00000080166.16	14.5787	1.30062	0.435314	2.98778	0.00281014	0.00600066	DCT	protein_coding
ENSG00000080189.15	2850.17	0.683658	0.090303	7.57072	3.71162e-14	3.11701e-13	SLC35C2	protein_coding
ENSG00000080200.10	451.651	-0.762561	0.17895	-4.26132	2.03226e-05	6.32654e-05	CRYBG3	protein_coding
ENSG00000080224.17	7.71948	-3.78596	0.42441	-8.92053	4.6407e-19	5.78767e-18	EPHA6	protein_coding
ENSG00000080293.10	8.63513	-2.07823	0.266431	-7.80026	6.17778e-15	5.56516e-14	SCTR	protein_coding
ENSG00000080298.15	395.394	0.54847	0.129671	4.22969	2.34011e-05	7.21635e-05	RFX3	protein_coding
ENSG00000080345.18	1935.36	0.706945	0.135432	5.21992	1.79005e-07	7.38743e-07	RIF1	protein_coding
ENSG00000080371.6	2146.31	-0.0621627	0.0901349	-0.689663	0.490406	0.567154	RAB21	protein_coding
ENSG00000080493.18	1202.52	-4.58857	0.301121	-15.2383	1.9693e-52	2.13055e-50	SLC4A4	protein_coding
ENSG00000080503.24	2897.87	-0.542558	0.0951273	-5.7035	1.17375e-08	5.59488e-08	SMARCA2	protein_coding
ENSG00000080511.5	1.82781	1.26437	0.448267	2.82058	0.00479362	0.00978111	RDH8	protein_coding
ENSG00000080546.13	1731.77	0.80179	0.182998	4.38141	1.17913e-05	3.80702e-05	SESN1	protein_coding
ENSG00000080561.14	231.059	-0.329859	0.175612	-1.87834	0.0603341	0.0955212	MID2	protein_coding
ENSG00000080572.13	0.386806	0.745384	0.750168	0.993622	0.320407	0.403555	DNAAF6	protein_coding
ENSG00000080573.7	670.757	1.22138	0.175278	6.96827	3.20873e-12	2.23384e-11	COL5A3	protein_coding
ENSG00000080603.17	155.272	0.346179	0.115999	2.98432	0.0028421	0.00606336	SRCAP	protein_coding
ENSG00000080608.10	1596.05	1.10658	0.0770076	14.3698	8.00775e-47	6.33873e-45	PUM3	protein_coding
ENSG00000080618.17	3.3584	3.6182	0.493617	7.32998	2.30187e-13	1.78976e-12	CPB2	protein_coding
ENSG00000080644.16	90.5162	-1.97125	0.262566	-7.50765	6.02003e-14	4.95131e-13	CHRNA3	protein_coding
ENSG00000080709.16	27.3135	0.0450475	0.22118	0.203669	0.838612	0.864036	KCNN2	protein_coding
ENSG00000080802.19	721.405	-0.0813827	0.0735632	-1.1063	0.268598	0.348642	CNOT4	protein_coding
ENSG00000080815.19	3405.39	-0.812615	0.0642022	-12.6571	1.02192e-36	4.22213e-35	PSEN1	protein_coding
ENSG00000080819.9	869.947	0.896038	0.0729438	12.2839	1.10472e-34	4.03325e-33	CPOX	protein_coding
ENSG00000080822.17	1277.25	0.0167522	0.0904235	0.185264	0.853022	0.876291	CLDND1	protein_coding
ENSG00000080823.23	247.144	1.10169	0.161309	6.82966	8.51171e-12	5.66538e-11	MOK	protein_coding
ENSG00000080824.19	38376.6	0.614721	0.0907193	6.77608	1.23477e-11	8.09324e-11	HSP90AA1	protein_coding
ENSG00000080839.12	653.104	1.29431	0.11866	10.9078	1.05793e-27	2.45348e-26	RBL1	protein_coding
ENSG00000080845.18	2846.16	0.710241	0.083177	8.53892	1.35483e-17	1.52042e-16	DLGAP4	protein_coding
ENSG00000080854.16	294.433	-1.15174	0.2362	-4.87612	1.08192e-06	4.04239e-06	IGSF9B	protein_coding
ENSG00000080910.13	0.248566	0.966652	1.69266	0.571085	0.567942	0.635935	CFHR2	protein_coding
ENSG00000080947.15	59.2361	0.459045	0.161974	2.83407	0.00459593	0.00941026	CROCCP3	transcribed_unprocessed_pseudogene
ENSG00000080986.13	507.546	0.832897	0.115786	7.19342	6.31885e-13	4.72382e-12	NDC80	protein_coding
ENSG00000081014.11	385.14	-0.452493	0.0891486	-5.07571	3.86042e-07	1.52845e-06	AP4E1	protein_coding
ENSG00000081019.13	924.602	-0.469846	0.0988282	-4.75417	1.99267e-06	7.17736e-06	RSBN1	protein_coding
ENSG00000081026.19	906.93	-1.14716	0.101926	-11.2548	2.19244e-29	5.65017e-28	MAGI3	protein_coding
ENSG00000081041.9	854.028	2.32202	0.216486	10.726	7.6879e-27	1.6849e-25	CXCL2	protein_coding
ENSG00000081051.8	13.6892	4.14129	0.461318	8.97707	2.78079e-19	3.53076e-18	AFP	protein_coding
ENSG00000081052.13	87.8342	-0.502264	0.267099	-1.88044	0.0600482	0.0951265	COL4A4	protein_coding
ENSG00000081059.20	1733.19	1.859	0.134469	13.8247	1.80825e-43	1.17494e-41	TCF7	protein_coding
ENSG00000081087.15	749.952	-0.584196	0.0971608	-6.01267	1.82497e-09	9.52839e-09	OSTM1	protein_coding
ENSG00000081138.14	10.5122	2.45424	0.450273	5.45055	5.02137e-08	2.21725e-07	CDH7	protein_coding
ENSG00000081148.12	10.0397	0.219005	0.249437	0.877998	0.379945	0.463275	IMPG2	protein_coding
ENSG00000081154.12	3310.82	0.0464593	0.100246	0.463455	0.643038	0.700281	PCNP	protein_coding
ENSG00000081177.18	866.935	-0.250713	0.0655114	-3.82701	0.00012971	0.000353549	EXD2	protein_coding
ENSG00000081181.8	129.738	1.00236	0.150658	6.65325	2.86683e-11	1.80833e-10	ARG2	protein_coding
ENSG00000081189.16	412.537	-1.49033	0.166007	-8.9775	2.76992e-19	3.51798e-18	MEF2C	protein_coding
ENSG00000081237.20	1151.86	-0.980419	0.218237	-4.49246	7.04052e-06	2.35273e-05	PTPRC	protein_coding
ENSG00000081248.11	3.07234	0.11089	0.310806	0.356781	0.721256	0.766281	CACNA1S	protein_coding
ENSG00000081277.13	423.732	3.93108	0.287637	13.6668	1.60304e-42	9.59838e-41	PKP1	protein_coding
ENSG00000081307.14	1240.74	0.124886	0.0679232	1.83863	0.0659698	0.103346	UBA5	protein_coding
ENSG00000081320.11	1459.34	-1.10651	0.125209	-8.8373	9.8058e-19	1.19006e-17	STK17B	protein_coding
ENSG00000081377.17	866.887	-0.173902	0.0957714	-1.81581	0.0694002	0.108054	CDC14B	protein_coding
ENSG00000081386.12	321.063	0.128767	0.0939905	1.37	0.170686	0.237215	ZNF510	protein_coding
ENSG00000081479.15	6.64259	3.47189	0.47158	7.36225	1.80841e-13	1.42132e-12	LRP2	protein_coding
ENSG00000081665.14	596.938	0.149592	0.132433	1.12956	0.25866	0.337823	ZNF506	protein_coding
ENSG00000081692.12	256.077	0.884473	0.118449	7.4671	8.19815e-14	6.65127e-13	JMJD4	protein_coding
ENSG00000081721.12	474.75	0.4691	0.0676155	6.93775	3.98394e-12	2.74973e-11	DUSP12	protein_coding
ENSG00000081760.17	1914.64	0.1806	0.0889572	2.03019	0.0423369	0.0697637	AACS	protein_coding
ENSG00000081791.9	2095.74	-0.323997	0.0664501	-4.8758	1.08369e-06	4.04866e-06	DELE1	protein_coding
ENSG00000081800.9	3.15809	-3.18061	0.651003	-4.8857	1.0306e-06	3.86236e-06	SLC13A1	protein_coding
ENSG00000081803.16	920.775	0.263629	0.126631	2.08186	0.0373555	0.0623282	CADPS2	protein_coding
ENSG00000081818.4	45.8311	-1.10229	0.218112	-5.05378	4.33149e-07	1.70307e-06	PCDHB4	protein_coding
ENSG00000081842.18	3.0029	-0.330564	0.330342	-1.00067	0.316986	0.399918	PCDHA6	protein_coding
ENSG00000081853.15	27.6742	-0.240195	0.218146	-1.10108	0.270864	0.351099	PCDHGA2	protein_coding
ENSG00000081870.12	450.225	0.160467	0.0913336	1.75693	0.0789296	0.121009	HSPB11	protein_coding
ENSG00000081913.14	833.007	-0.544148	0.0979725	-5.55409	2.79063e-08	1.26974e-07	PHLPP1	protein_coding
ENSG00000081923.15	6004.98	-1.62727	0.105626	-15.4059	1.49371e-53	1.73479e-51	ATP8B1	protein_coding
ENSG00000081985.13	46.3745	-0.282923	0.208566	-1.35651	0.174936	0.242231	IL12RB2	protein_coding
ENSG00000082014.17	201.065	-0.757653	0.12428	-6.09636	1.0851e-09	5.82915e-09	SMARCD3	protein_coding
ENSG00000082068.9	875.021	0.162089	0.0646853	2.50581	0.012217	0.0228424	WDR70	protein_coding
ENSG00000082074.19	435.1	-0.847746	0.216112	-3.92271	8.75577e-05	0.000245678	FYB1	protein_coding
ENSG00000082126.18	2.2074	2.37135	0.417793	5.67591	1.37952e-08	6.51675e-08	MPP4	protein_coding
ENSG00000082146.13	626.052	-1.00523	0.0983012	-10.226	1.51688e-24	2.8453e-23	STRADB	protein_coding
ENSG00000082153.18	3563.81	0.0274157	0.0920398	0.297868	0.765804	0.803101	BZW1	protein_coding
ENSG00000082175.15	46.5531	-2.41648	0.257127	-9.398	5.56086e-21	8.0229e-20	PGR	protein_coding
ENSG00000082196.21	146.637	-0.985516	0.184262	-5.34844	8.8714e-08	3.80342e-07	C1QTNF3	protein_coding
ENSG00000082212.13	2111.32	-0.849968	0.115336	-7.36948	1.71295e-13	1.34917e-12	ME2	protein_coding
ENSG00000082213.18	804.211	-0.113581	0.0824046	-1.37833	0.168101	0.234138	C5orf22	protein_coding
ENSG00000082258.13	1135.26	-0.0654485	0.0939173	-0.696874	0.485882	0.562998	CCNT2	protein_coding
ENSG00000082269.17	1252.98	-0.296869	0.124553	-2.38347	0.0171503	0.0310192	FAM135A	protein_coding
ENSG00000082293.13	8.02133	-2.49871	0.33542	-7.4495	9.36953e-14	7.5504e-13	COL19A1	protein_coding
ENSG00000082397.17	779.891	-2.67098	0.218292	-12.2358	2.0004e-34	7.20225e-33	EPB41L3	protein_coding
ENSG00000082438.17	948.201	0.256219	0.126182	2.03055	0.042301	0.0697098	COBLL1	protein_coding
ENSG00000082458.12	3489.14	-0.0249509	0.0902634	-0.276423	0.782223	0.81699	DLG3	protein_coding
ENSG00000082482.14	10.5417	-2.00835	0.340607	-5.89638	3.71574e-09	1.86923e-08	KCNK2	protein_coding
ENSG00000082497.12	168.603	-1.54141	0.222787	-6.91877	4.55584e-12	3.12254e-11	SERTAD4	protein_coding
ENSG00000082512.15	1919.15	1.49141	0.126082	11.8289	2.76717e-32	8.635e-31	TRAF5	protein_coding
ENSG00000082515.18	989.63	0.372542	0.0998108	3.73248	0.000189601	0.000501955	MRPL22	protein_coding
ENSG00000082516.9	1026.73	0.738544	0.0705432	10.4694	1.19407e-25	2.40712e-24	GEMIN5	protein_coding
ENSG00000082556.14	2.17131	0.232236	0.547534	0.42415	0.671457	0.724612	OPRK1	protein_coding
ENSG00000082641.16	6983.54	-0.911468	0.0800651	-11.3841	5.0194e-30	1.34608e-28	NFE2L1	protein_coding
ENSG00000082684.16	51.4578	0.7765	0.155381	4.9974	5.81079e-07	2.24875e-06	SEMA5B	protein_coding
ENSG00000082701.17	2475.66	0.278466	0.080493	3.45951	0.000541169	0.00132277	GSK3B	protein_coding
ENSG00000082781.12	4592.35	0.201177	0.0944746	2.12942	0.0332192	0.0561229	ITGB5	protein_coding
ENSG00000082805.20	1432.61	-0.3409	0.0959183	-3.55406	0.000379331	0.00095364	ERC1	protein_coding
ENSG00000082898.18	5268.47	0.650354	0.0875093	7.43182	1.0711e-13	8.58762e-13	XPO1	protein_coding
ENSG00000082929.8	0.81678	0.380846	0.716479	0.531552	0.595036	0.659778	LINC01587	lncRNA
ENSG00000082996.20	1569.33	-0.122645	0.0835716	-1.46755	0.142227	0.20253	RNF13	protein_coding
ENSG00000083067.23	11.8736	0.241048	0.362791	0.664426	0.506418	0.58157	TRPM3	protein_coding
ENSG00000083093.10	573.963	0.924917	0.066015	14.0107	1.34043e-44	9.32587e-43	PALB2	protein_coding
ENSG00000083097.14	658.164	-0.177155	0.120416	-1.4712	0.141238	0.20135	DOP1A	protein_coding
ENSG00000083099.11	1084.01	-0.264687	0.0729732	-3.62717	0.000286541	0.000736065	LYRM2	protein_coding
ENSG00000083123.15	1036.45	-0.240429	0.0907881	-2.64825	0.008091	0.0157447	BCKDHB	protein_coding
ENSG00000083168.11	2097.4	0.00559035	0.110829	0.0504414	0.959771	0.96619	KAT6A	protein_coding
ENSG00000083223.18	1234.85	-0.0111295	0.0959013	-0.116052	0.907611	0.922581	TUT7	protein_coding
ENSG00000083290.20	400.82	-0.349392	0.114319	-3.0563	0.0022409	0.0048786	ULK2	protein_coding
ENSG00000083307.12	1881.43	0.547982	0.0757438	7.23468	4.66627e-13	3.53619e-12	GRHL2	protein_coding
ENSG00000083312.17	4034.82	0.303481	0.0920108	3.29832	0.000972642	0.00226578	TNPO1	protein_coding
ENSG00000083444.17	4417.9	0.632119	0.103105	6.13083	8.74194e-10	4.74803e-09	PLOD1	protein_coding
ENSG00000083454.22	55.523	-0.526338	0.22892	-2.29922	0.0214922	0.0380495	P2RX5	protein_coding
ENSG00000083457.12	541.105	-0.184872	0.101275	-1.82545	0.0679328	0.106045	ITGAE	protein_coding
ENSG00000083520.15	2064.6	0.787326	0.0916612	8.58952	8.73307e-18	9.95183e-17	DIS3	protein_coding
ENSG00000083535.16	705.598	0.766148	0.118536	6.4634	1.02373e-10	6.12728e-10	PIBF1	protein_coding
ENSG00000083544.16	775.748	0.0936318	0.0958349	0.977011	0.328564	0.411859	TDRD3	protein_coding
ENSG00000083622.8	7.10681	1.75459	0.322349	5.44315	5.23453e-08	2.30539e-07	AC000061.1	lncRNA
ENSG00000083635.8	462.35	1.33764	0.106135	12.6032	2.02746e-36	8.25328e-35	NUFIP1	protein_coding
ENSG00000083642.19	1477.59	0.327596	0.116197	2.81931	0.00481275	0.00981606	PDS5B	protein_coding
ENSG00000083720.13	931.149	-0.288005	0.169809	-1.69606	0.089875	0.135549	OXCT1	protein_coding
ENSG00000083750.13	347.731	0.166557	0.101881	1.63482	0.102087	0.151626	RRAGB	protein_coding
ENSG00000083782.8	46.8166	6.88348	0.516976	13.3149	1.89655e-40	1.02467e-38	EPYC	protein_coding
ENSG00000083799.18	1093.53	-0.6331	0.10571	-5.98901	2.11117e-09	1.09375e-08	CYLD	protein_coding
ENSG00000083807.10	347.525	1.74489	0.198422	8.7938	1.44586e-18	1.73241e-17	SLC27A5	protein_coding
ENSG00000083812.12	298.059	-0.11477	0.0754722	-1.5207	0.128336	0.185368	ZNF324	protein_coding
ENSG00000083814.13	62.1997	-1.50406	0.164946	-9.11849	7.61759e-20	1.01071e-18	ZNF671	protein_coding
ENSG00000083817.9	148.059	0.162835	0.0949143	1.7156	0.0862356	0.130791	ZNF416	protein_coding
ENSG00000083828.16	321.806	0.0712952	0.116506	0.611944	0.540575	0.611859	ZNF586	protein_coding
ENSG00000083838.16	144.484	0.198215	0.0847443	2.33898	0.0193366	0.034575	ZNF446	protein_coding
ENSG00000083844.10	624.861	-0.423851	0.178811	-2.37038	0.0177696	0.0320372	ZNF264	protein_coding
ENSG00000083845.9	38815.9	0.934047	0.157603	5.92658	3.09309e-09	1.57119e-08	RPS5	protein_coding
ENSG00000083857.14	15502.2	0.475011	0.132094	3.59602	0.000323127	0.000821585	FAT1	protein_coding
ENSG00000083896.13	2239.99	-0.0332519	0.0495635	-0.670895	0.502287	0.577924	YTHDC1	protein_coding
ENSG00000083937.10	2585.72	-0.634104	0.0898544	-7.05702	1.70114e-12	1.21763e-11	CHMP2B	protein_coding
ENSG00000084070.12	1461.15	-0.492387	0.0826407	-5.95817	2.55082e-09	1.30926e-08	SMAP2	protein_coding
ENSG00000084072.17	1564.17	0.236176	0.0794591	2.97229	0.00295585	0.00628421	PPIE	protein_coding
ENSG00000084073.10	2500.54	-0.203839	0.0856316	-2.38042	0.0172928	0.0312552	ZMPSTE24	protein_coding
ENSG00000084090.13	6161.41	0.0433047	0.0466034	0.929217	0.352777	0.436107	STARD7	protein_coding
ENSG00000084092.7	1350.77	0.233636	0.0780252	2.99436	0.00275018	0.00588115	NOA1	protein_coding
ENSG00000084093.19	1314.79	0.156859	0.110239	1.4229	0.154766	0.21784	REST	protein_coding
ENSG00000084110.11	21.7809	0.508208	0.211503	2.40284	0.0162681	0.0295917	HAL	protein_coding
ENSG00000084112.15	1527.98	-0.179856	0.0814437	-2.20835	0.0272198	0.0470432	SSH1	protein_coding
ENSG00000084207.18	20870.5	1.13683	0.143406	7.92734	2.23893e-15	2.09761e-14	GSTP1	protein_coding
ENSG00000084234.18	17361	-0.777651	0.0729087	-10.6661	1.46668e-26	3.12917e-25	APLP2	protein_coding
ENSG00000084444.14	115.692	0.135509	0.163191	0.83037	0.406329	0.488671	FAM234B	protein_coding
ENSG00000084453.16	12.5258	4.02153	0.500181	8.04015	8.97296e-16	8.68236e-15	SLCO1A2	protein_coding
ENSG00000084463.8	3187.57	0.178628	0.0614434	2.90719	0.00364687	0.00761397	WBP11	protein_coding
ENSG00000084623.12	8516.17	0.559357	0.0884144	6.32654	2.50713e-10	1.44207e-09	EIF3I	protein_coding
ENSG00000084628.10	9.30214	-0.0760305	0.269338	-0.282286	0.777724	0.813251	NKAIN1	protein_coding
ENSG00000084636.18	1447.86	0.660451	0.176494	3.74206	0.00018252	0.000484627	COL16A1	protein_coding
ENSG00000084652.16	2796.86	0.238107	0.0602782	3.95014	7.81066e-05	0.000221066	TXLNA	protein_coding
ENSG00000084674.15	38.798	-0.200833	0.480864	-0.41765	0.676203	0.728668	APOB	protein_coding
ENSG00000084676.15	1362.2	-0.901287	0.0863016	-10.4435	1.56991e-25	3.14472e-24	NCOA1	protein_coding
ENSG00000084693.16	1012.65	0.243971	0.0825794	2.95438	0.00313295	0.00662761	AGBL5	protein_coding
ENSG00000084710.14	100.929	-0.156936	0.183359	-0.855895	0.392056	0.475017	EFR3B	protein_coding
ENSG00000084731.15	364.946	0.227694	0.133047	1.71138	0.0870112	0.131805	KIF3C	protein_coding
ENSG00000084733.11	6476.78	-0.0945586	0.0608489	-1.55399	0.120187	0.175077	RAB10	protein_coding
ENSG00000084734.9	6.76088	1.88281	0.287399	6.5512	5.70752e-11	3.50329e-10	GCKR	protein_coding
ENSG00000084754.12	8752.41	-0.994836	0.0631967	-15.7419	7.8058e-56	1.03413e-53	HADHA	protein_coding
ENSG00000084764.12	612.259	-0.645832	0.144752	-4.46166	8.1328e-06	2.69362e-05	MAPRE3	protein_coding
ENSG00000084774.14	3431.68	1.36379	0.0995152	13.7044	9.56153e-43	5.84376e-41	CAD	protein_coding
ENSG00000085063.17	4883.58	-0.444169	0.0867661	-5.11916	3.06907e-07	1.22877e-06	CD59	protein_coding
ENSG00000085117.12	1931.56	0.571258	0.128521	4.44486	8.79489e-06	2.90011e-05	CD82	protein_coding
ENSG00000085185.15	695.135	0.178717	0.112511	1.58844	0.112187	0.164862	BCORL1	protein_coding
ENSG00000085224.23	2138.09	0.469568	0.139732	3.36049	0.000778054	0.00184502	ATRX	protein_coding
ENSG00000085231.14	421.171	0.155127	0.0866966	1.78931	0.0735653	0.11373	AK6	protein_coding
ENSG00000085265.11	128.467	-1.68213	0.268788	-6.2582	3.89457e-10	2.1939e-09	FCN1	protein_coding
ENSG00000085274.16	464.791	0.139163	0.0897749	1.55014	0.121109	0.176257	MYNN	protein_coding
ENSG00000085276.19	2519.73	-0.0380991	0.107721	-0.353684	0.723576	0.768377	MECOM	protein_coding
ENSG00000085365.18	1688.96	0.0762557	0.103469	0.73699	0.461128	0.540602	SCAMP1	protein_coding
ENSG00000085377.15	4235.36	0.293896	0.0812314	3.618	0.000296884	0.000760321	PREP	protein_coding
ENSG00000085382.12	246.67	0.00212851	0.117509	0.0181135	0.985548	0.987982	HACE1	protein_coding
ENSG00000085415.16	1492.9	0.559105	0.0863051	6.47824	9.28008e-11	5.58154e-10	SEH1L	protein_coding
ENSG00000085433.16	325.869	-0.372875	0.0748636	-4.98073	6.33465e-07	2.43826e-06	WDR47	protein_coding
ENSG00000085449.15	1826.04	0.106495	0.105727	1.00727	0.313805	0.396516	WDFY1	protein_coding
ENSG00000085465.13	194.742	1.62549	0.134413	12.0933	1.14574e-33	3.92095e-32	OVGP1	protein_coding
ENSG00000085491.17	2376.75	-0.741543	0.110561	-6.70711	1.98519e-11	1.27143e-10	SLC25A24	protein_coding
ENSG00000085511.20	926.032	0.127214	0.0605355	2.10147	0.0355996	0.0597047	MAP3K4	protein_coding
ENSG00000085514.16	160.264	-0.0297991	0.193093	-0.154325	0.877354	0.896686	PILRA	protein_coding
ENSG00000085552.17	873.536	-1.88281	0.15759	-11.9475	6.69045e-33	2.16883e-31	IGSF9	protein_coding
ENSG00000085563.15	1661.27	-1.83475	0.246958	-7.4294	1.0909e-13	8.73211e-13	ABCB1	protein_coding
ENSG00000085644.14	841.318	-0.136987	0.121834	-1.12437	0.260854	0.340317	ZNF213	protein_coding
ENSG00000085662.14	888.352	-0.651218	0.166194	-3.91841	8.91337e-05	0.000249657	AKR1B1	protein_coding
ENSG00000085719.13	4317.25	0.233454	0.0954185	2.44663	0.0144197	0.0265315	CPNE3	protein_coding
ENSG00000085721.13	1724.19	0.214181	0.0711434	3.01055	0.00260774	0.00560239	RRN3	protein_coding
ENSG00000085733.16	8802.47	-0.00683866	0.0701205	-0.0975272	0.922308	0.934643	CTTN	protein_coding
ENSG00000085741.13	694.142	2.63108	0.310358	8.47756	2.29958e-17	2.53183e-16	WNT11	protein_coding
ENSG00000085760.15	1670.8	0.108942	0.0680599	1.60068	0.109448	0.161254	MTIF2	protein_coding
ENSG00000085788.14	979.541	-0.149141	0.103434	-1.44189	0.149334	0.211324	DDHD2	protein_coding
ENSG00000085831.15	1833.43	-0.282876	0.137655	-2.05497	0.0398821	0.0660928	TTC39A	protein_coding
ENSG00000085832.17	1901.48	-0.318273	0.0857478	-3.71173	0.000205846	0.000541719	EPS15	protein_coding
ENSG00000085840.13	533.441	0.982758	0.116154	8.46083	2.65491e-17	2.91073e-16	ORC1	protein_coding
ENSG00000085871.9	2180.7	-0.218763	0.10023	-2.18261	0.0290643	0.0498959	MGST2	protein_coding
ENSG00000085872.15	1407.07	0.339356	0.0945242	3.59015	0.000330485	0.000839088	CHERP	protein_coding
ENSG00000085978.22	1573.37	0.337237	0.0588561	5.72986	1.00512e-08	4.82959e-08	ATG16L1	protein_coding
ENSG00000085982.14	1419.12	0.365856	0.0717684	5.09773	3.4375e-07	1.36941e-06	USP40	protein_coding
ENSG00000085998.14	2152.9	0.547009	0.0783835	6.97862	2.9809e-12	2.07948e-11	POMGNT1	protein_coding
ENSG00000085999.13	325.466	1.54799	0.109319	14.1603	1.61299e-45	1.19154e-43	RAD54L	protein_coding
ENSG00000086015.22	3111.03	-1.10586	0.0937932	-11.7904	4.37559e-32	1.34176e-30	MAST2	protein_coding
ENSG00000086061.16	6386.61	0.459862	0.0725852	6.33548	2.36603e-10	1.3641e-09	DNAJA1	protein_coding
ENSG00000086062.13	5170	-0.680084	0.0837833	-8.11718	4.77129e-16	4.7272e-15	B4GALT1	protein_coding
ENSG00000086065.14	2688.83	-0.490777	0.0888462	-5.52389	3.31566e-08	1.49526e-07	CHMP5	protein_coding
ENSG00000086102.19	1710.96	0.0475367	0.0559472	0.849669	0.395509	0.478349	NFX1	protein_coding
ENSG00000086159.13	15.815	2.03304	0.269998	7.52984	5.08033e-14	4.21605e-13	AQP6	protein_coding
ENSG00000086189.10	479.573	0.829221	0.0836294	9.91542	3.56762e-23	6.04379e-22	DIMT1	protein_coding
ENSG00000086200.17	826.165	0.572748	0.0827901	6.91807	4.57836e-12	3.13652e-11	IPO11	protein_coding
ENSG00000086205.18	64.145	0.884946	0.195695	4.52206	6.12393e-06	2.06428e-05	FOLH1	protein_coding
ENSG00000086232.13	7483.31	0.393164	0.0730063	5.38535	7.23052e-08	3.13332e-07	EIF2AK1	protein_coding
ENSG00000086288.12	4.35214	-0.209022	0.263862	-0.792163	0.428265	0.509581	NME8	protein_coding
ENSG00000086289.12	1087.05	1.02187	0.171672	5.95247	2.64133e-09	1.35258e-08	EPDR1	protein_coding
ENSG00000086300.16	362.638	1.02723	0.168424	6.09907	1.06684e-09	5.73594e-09	SNX10	protein_coding
ENSG00000086475.15	2092.27	0.384768	0.0661849	5.81354	6.11647e-09	3.00954e-08	SEPHS1	protein_coding
ENSG00000086504.17	1853.52	0.201632	0.116544	1.73009	0.0836148	0.127314	MRPL28	protein_coding
ENSG00000086506.3	6.83327	3.24404	0.486096	6.67366	2.49507e-11	1.58377e-10	HBQ1	protein_coding
ENSG00000086544.3	1301.71	-0.0281719	0.0903006	-0.311979	0.755056	0.79407	ITPKC	protein_coding
ENSG00000086548.9	40989.7	0.817302	0.20036	4.07916	4.5198e-05	0.000133152	CEACAM6	protein_coding
ENSG00000086570.12	18.1257	-0.391842	0.221374	-1.77005	0.0767191	0.118008	FAT2	protein_coding
ENSG00000086589.12	1686.3	0.00285593	0.0502249	0.0568629	0.954654	0.961959	RBM22	protein_coding
ENSG00000086598.11	11231.8	0.435761	0.0984768	4.42501	9.64363e-06	3.1609e-05	TMED2	protein_coding
ENSG00000086619.14	214.913	-0.230844	0.189636	-1.2173	0.223489	0.298443	ERO1B	protein_coding
ENSG00000086666.19	1935.49	-0.4304	0.0799192	-5.38544	7.22693e-08	3.13207e-07	ZFAND6	protein_coding
ENSG00000086696.11	774.159	-3.32215	0.264753	-12.5481	4.0722e-36	1.62723e-34	HSD17B2	protein_coding
ENSG00000086712.13	1250.54	1.06058	0.102279	10.3695	3.41216e-25	6.69852e-24	TXLNG	protein_coding
ENSG00000086717.18	14.9901	3.03085	0.247013	12.27	1.3128e-34	4.77323e-33	PPEF1	protein_coding
ENSG00000086730.17	299.23	-0.668917	0.133455	-5.01229	5.37847e-07	2.09132e-06	LAT2	protein_coding
ENSG00000086758.16	9760.39	0.445078	0.0957642	4.64765	3.35734e-06	1.17197e-05	HUWE1	protein_coding
ENSG00000086827.9	809.742	0.382751	0.0633224	6.04447	1.49899e-09	7.90851e-09	ZW10	protein_coding
ENSG00000086848.15	221.791	0.182734	0.0800771	2.28197	0.0224908	0.0396414	ALG9	protein_coding
ENSG00000086967.10	10.9639	-1.52685	0.254308	-6.00394	1.92582e-09	1.00218e-08	MYBPC2	protein_coding
ENSG00000086991.13	90.6368	3.21463	0.243744	13.1886	1.02092e-39	5.25898e-38	NOX4	protein_coding
ENSG00000087008.16	674.666	-0.454762	0.0759947	-5.98413	2.17554e-09	1.12578e-08	ACOX3	protein_coding
ENSG00000087053.20	1290.22	-0.128369	0.0787035	-1.63105	0.10288	0.152666	MTMR2	protein_coding
ENSG00000087074.8	2845.66	0.122325	0.114067	1.0724	0.283542	0.364574	PPP1R15A	protein_coding
ENSG00000087076.9	88.8668	-0.597639	0.159821	-3.73944	0.000184433	0.000489503	HSD17B14	protein_coding
ENSG00000087077.14	2448.57	1.15371	0.175961	6.55663	5.50378e-11	3.38293e-10	TRIP6	protein_coding
ENSG00000087085.16	444.361	-0.941198	0.241206	-3.90205	9.53813e-05	0.000265856	ACHE	protein_coding
ENSG00000087086.15	82620.7	0.0916118	0.110322	0.830404	0.40631	0.488671	FTL	protein_coding
ENSG00000087087.20	4336.13	0.479071	0.0769753	6.2237	4.85563e-10	2.70771e-09	SRRT	protein_coding
ENSG00000087088.20	2938.31	0.334123	0.111236	3.00372	0.00266703	0.00571853	BAX	protein_coding
ENSG00000087095.13	729.991	-0.112325	0.0769611	-1.45951	0.144426	0.205244	NLK	protein_coding
ENSG00000087111.21	2226.32	-0.825475	0.085104	-9.6996	3.02679e-22	4.7816e-21	PIGS	protein_coding
ENSG00000087116.16	1616.59	2.3511	0.205401	11.4464	2.45172e-30	6.68843e-29	ADAMTS2	protein_coding
ENSG00000087128.10	8.20911	2.6418	0.546675	4.83249	1.34833e-06	4.96939e-06	TMPRSS11E	protein_coding
ENSG00000087152.15	2482.63	-0.0518533	0.0685219	-0.75674	0.449205	0.529641	ATXN7L3	protein_coding
ENSG00000087157.19	783.21	0.31358	0.0808179	3.88008	0.000104421	0.000289348	PGS1	protein_coding
ENSG00000087191.13	3095.28	0.198851	0.0945802	2.10246	0.035513	0.0595775	PSMC5	protein_coding
ENSG00000087206.17	763.003	0.177449	0.0560518	3.16581	0.00154654	0.00346566	UIMC1	protein_coding
ENSG00000087237.12	38.286	0.53553	0.159592	3.35562	0.000791881	0.0018757	CETP	protein_coding
ENSG00000087245.13	8247.55	0.189184	0.201234	0.940119	0.347156	0.430579	MMP2	protein_coding
ENSG00000087250.9	61.7637	-0.115171	0.373151	-0.308645	0.757592	0.796395	MT3	protein_coding
ENSG00000087253.13	1424.29	0.773207	0.138636	5.57727	2.44329e-08	1.12035e-07	LPCAT2	protein_coding
ENSG00000087258.16	219.696	-3.43577	0.24983	-13.7524	4.92676e-43	3.08351e-41	GNAO1	protein_coding
ENSG00000087263.17	1141.35	0.658387	0.0507943	12.9618	2.01385e-38	9.35058e-37	OGFOD1	protein_coding
ENSG00000087266.17	2130.96	0.0201554	0.0831581	0.242374	0.80849	0.839234	SH3BP2	protein_coding
ENSG00000087269.16	1537.97	0.940779	0.0717263	13.1162	2.65795e-39	1.32297e-37	NOP14	protein_coding
ENSG00000087274.17	6102.6	-0.879805	0.0538044	-16.3519	4.21626e-60	7.12082e-58	ADD1	protein_coding
ENSG00000087299.12	487.17	0.327257	0.0979413	3.34136	0.000833687	0.00196641	L2HGDH	protein_coding
ENSG00000087301.9	465.718	-0.228312	0.11384	-2.00555	0.0449039	0.0735119	TXNDC16	protein_coding
ENSG00000087302.9	3949.86	0.160148	0.0776394	2.06272	0.0391392	0.064998	RTRAF	protein_coding
ENSG00000087303.18	590.888	0.700247	0.161125	4.34598	1.38657e-05	4.42576e-05	NID2	protein_coding
ENSG00000087338.5	1124.21	-0.121201	0.0756259	-1.60264	0.109014	0.160685	GMCL1	protein_coding
ENSG00000087365.16	7337.56	0.0279619	0.0622242	0.449373	0.653162	0.709159	SF3B2	protein_coding
ENSG00000087448.11	1028.34	-0.0341402	0.104397	-0.327022	0.743651	0.785005	KLHL42	protein_coding
ENSG00000087460.27	30821.5	0.278427	0.105079	2.6497	0.00805636	0.0156842	GNAS	protein_coding
ENSG00000087470.18	2288.2	0.189826	0.0784261	2.42045	0.0155014	0.028324	DNM1L	protein_coding
ENSG00000087494.16	35.4727	0.17873	0.211962	0.843217	0.399107	0.481726	PTHLH	protein_coding
ENSG00000087495.17	95.4406	1.66246	0.291148	5.71003	1.12959e-08	5.3966e-08	PHACTR3	protein_coding
ENSG00000087502.18	1121.01	0.365263	0.0868342	4.20644	2.59428e-05	7.947e-05	ERGIC2	protein_coding
ENSG00000087510.7	131.458	0.853472	0.243205	3.50927	0.00044934	0.00111345	TFAP2C	protein_coding
ENSG00000087586.18	1694.12	1.49912	0.107954	13.8867	7.63194e-44	5.11675e-42	AURKA	protein_coding
ENSG00000087589.16	57.565	-0.502146	0.197867	-2.5378	0.0111552	0.0210583	CASS4	protein_coding
ENSG00000087842.11	373.205	0.553758	0.130868	4.23141	2.3223e-05	7.16742e-05	PIR	protein_coding
ENSG00000087884.14	150.33	-0.331329	0.10044	-3.29877	0.000971099	0.00226242	AAMDC	protein_coding
ENSG00000087903.13	258.923	-0.492791	0.125003	-3.94222	8.0732e-05	0.000227928	RFX2	protein_coding
ENSG00000087995.16	821.952	0.243772	0.0728013	3.34846	0.000812629	0.00192094	METTL2A	protein_coding
ENSG00000088002.12	604.215	3.30548	0.198613	16.6428	3.41312e-62	6.26669e-60	SULT2B1	protein_coding
ENSG00000088035.18	525.643	0.0970913	0.0913331	1.06305	0.287761	0.369129	ALG6	protein_coding
ENSG00000088038.19	1641.78	0.179161	0.0907158	1.97497	0.048272	0.078451	CNOT3	protein_coding
ENSG00000088053.11	9.78827	0.636371	0.263856	2.41181	0.0158734	0.0289343	GP6	protein_coding
ENSG00000088179.9	621.188	0.30408	0.11304	2.69001	0.00714502	0.0140709	PTPN4	protein_coding
ENSG00000088205.13	3810.26	0.634306	0.0737398	8.60195	7.83727e-18	8.95408e-17	DDX18	protein_coding
ENSG00000088247.17	7836.55	0.405997	0.0764727	5.30905	1.10199e-07	4.67158e-07	KHSRP	protein_coding
ENSG00000088256.9	3766.02	-1.71441	0.107947	-15.8819	8.45546e-57	1.20304e-54	GNA11	protein_coding
ENSG00000088280.19	493.263	-1.97487	0.133841	-14.7554	2.84188e-49	2.58214e-47	ASAP3	protein_coding
ENSG00000088298.13	1637.7	0.347319	0.092809	3.7423	0.000182345	0.000484308	EDEM2	protein_coding
ENSG00000088305.18	210.635	1.57008	0.136771	11.4796	1.67011e-30	4.59867e-29	DNMT3B	protein_coding
ENSG00000088320.4	23.703	-0.829824	0.172259	-4.81729	1.45518e-06	5.34004e-06	REM1	protein_coding
ENSG00000088325.16	4216.18	1.8159	0.10825	16.7751	3.71134e-63	7.26651e-61	TPX2	protein_coding
ENSG00000088340.17	633.97	2.79122	0.242721	11.4997	1.32344e-30	3.67153e-29	FER1L4	transcribed_unitary_pseudogene
ENSG00000088356.6	1221.3	1.31293	0.126658	10.3659	3.54231e-25	6.94785e-24	PDRG1	protein_coding
ENSG00000088367.23	3007.26	0.0577858	0.129577	0.445958	0.655628	0.711243	EPB41L1	protein_coding
ENSG00000088386.17	226.42	-2.9419	0.360772	-8.15446	3.50738e-16	3.51445e-15	SLC15A1	protein_coding
ENSG00000088387.19	2131.19	0.101188	0.104881	0.964789	0.33465	0.417985	DOCK9	protein_coding
ENSG00000088448.14	3553.88	0.796712	0.10897	7.3113	2.64561e-13	2.04875e-12	ANKRD10	protein_coding
ENSG00000088451.11	750.291	1.2069	0.110702	10.9023	1.12373e-27	2.60063e-26	TGDS	protein_coding
ENSG00000088538.13	36.1667	-1.56122	0.21509	-7.25845	3.91559e-13	2.98674e-12	DOCK3	protein_coding
ENSG00000088543.15	100.149	-1.13111	0.140098	-8.07373	6.81807e-16	6.66135e-15	C3orf18	protein_coding
ENSG00000088682.14	2297.1	-0.451925	0.0858918	-5.26156	1.42838e-07	5.97168e-07	COQ9	protein_coding
ENSG00000088726.16	8.39467	3.91563	0.413803	9.46253	3.00567e-21	4.42883e-20	TMEM40	protein_coding
ENSG00000088727.13	354.57	1.04158	0.0955082	10.9057	1.08264e-27	2.50946e-26	KIF9	protein_coding
ENSG00000088756.13	66.3991	-1.0998	0.194947	-5.64154	1.68536e-08	7.86826e-08	ARHGAP28	protein_coding
ENSG00000088766.12	205.854	2.12078	0.242061	8.76134	1.92947e-18	2.29447e-17	CRLS1	protein_coding
ENSG00000088782.5	0.0108907	0.48504	5.35856	0.0905169	0.927876		DEFB127	protein_coding
ENSG00000088808.18	1267.61	-0.567229	0.079554	-7.13011	1.00287e-12	7.33363e-12	PPP1R13B	protein_coding
ENSG00000088812.18	1638.33	-0.367658	0.124345	-2.95676	0.00310885	0.00658073	ATRN	protein_coding
ENSG00000088826.18	831.002	2.32088	0.142382	16.3005	9.79435e-60	1.61713e-57	SMOX	protein_coding
ENSG00000088827.12	318.777	-1.78155	0.224267	-7.94388	1.9596e-15	1.84334e-14	SIGLEC1	protein_coding
ENSG00000088832.18	5708.79	-0.290409	0.0892968	-3.25217	0.00114526	0.00262995	FKBP1A	protein_coding
ENSG00000088833.17	2728.44	-0.0675474	0.0887479	-0.761115	0.446588	0.527103	NSFL1C	protein_coding
ENSG00000088836.14	293.632	4.05903	0.238908	16.99	9.74514e-65	2.07314e-62	SLC4A11	protein_coding
ENSG00000088854.12	209.466	-1.75266	0.186259	-9.40981	4.97016e-21	7.19885e-20	C20orf194	protein_coding
ENSG00000088876.13	388.736	0.838361	0.100516	8.34053	7.39553e-17	7.81573e-16	ZNF343	protein_coding
ENSG00000088881.21	174.519	-0.9149	0.180996	-5.05482	4.30795e-07	1.69397e-06	EBF4	protein_coding
ENSG00000088882.8	492.239	1.47836	0.189179	7.81462	5.5127e-15	4.98022e-14	CPXM1	protein_coding
ENSG00000088888.18	4912.17	-0.566455	0.101989	-5.55407	2.79092e-08	1.26974e-07	MAVS	protein_coding
ENSG00000088899.15	1317.11	2.14884	0.170328	12.6159	1.72666e-36	7.04176e-35	LZTS3	protein_coding
ENSG00000088926.14	4.21787	0.622982	0.431622	1.44335	0.148921	0.210787	F11	protein_coding
ENSG00000088930.8	3864.24	0.615	0.0883355	6.96209	3.35256e-12	2.32885e-11	XRN2	protein_coding
ENSG00000088970.16	592.878	-0.206192	0.14228	-1.4492	0.147282	0.208773	KIZ	protein_coding
ENSG00000088986.11	6186.68	-0.0849525	0.0639584	-1.32825	0.184096	0.253157	DYNLL1	protein_coding
ENSG00000088992.18	1888.64	4.57947	0.238235	19.2225	2.40122e-82	1.25002e-79	TESC	protein_coding
ENSG00000089006.17	4228.02	0.260181	0.0943293	2.75822	0.00581169	0.0116605	SNX5	protein_coding
ENSG00000089009.15	22132.9	0.253486	0.101255	2.50344	0.0122992	0.0229835	RPL6	protein_coding
ENSG00000089012.14	67.8452	-0.764102	0.201891	-3.78472	0.000153879	0.000413845	SIRPG	protein_coding
ENSG00000089022.14	1830.77	0.371705	0.0679916	5.46694	4.57882e-08	2.0334e-07	MAPKAPK5	protein_coding
ENSG00000089041.17	57.9473	-0.965741	0.210793	-4.58147	4.61717e-06	1.58009e-05	P2RX7	protein_coding
ENSG00000089048.14	777.651	0.66949	0.131923	5.07484	3.87816e-07	1.53422e-06	ESF1	protein_coding
ENSG00000089050.16	870.467	0.328409	0.106649	3.07933	0.00207466	0.00454285	RBBP9	protein_coding
ENSG00000089053.13	4990.13	0.472003	0.0623911	7.56523	3.87179e-14	3.24721e-13	ANAPC5	protein_coding
ENSG00000089057.15	681.726	-0.296627	0.107502	-2.75926	0.00579322	0.0116293	SLC23A2	protein_coding
ENSG00000089060.11	1374.3	-0.565729	0.0846342	-6.68441	2.31864e-11	1.47495e-10	SLC8B1	protein_coding
ENSG00000089063.15	3385.39	0.0942263	0.100548	0.93713	0.348692	0.432083	TMEM230	protein_coding
ENSG00000089091.16	98.0967	0.473497	0.135396	3.49713	0.000470291	0.00116101	DZANK1	protein_coding
ENSG00000089094.19	985.87	0.481168	0.0656144	7.33327	2.24606e-13	1.74944e-12	KDM2B	protein_coding
ENSG00000089101.19	5.86627	0.38609	0.21999	1.75503	0.0792537	0.121455	CFAP61	protein_coding
ENSG00000089116.4	5.19136	3.88933	0.550262	7.06814	1.57021e-12	1.12664e-11	LHX5	protein_coding
ENSG00000089123.16	456.486	0.668412	0.0966152	6.91829	4.57126e-12	3.13214e-11	TASP1	protein_coding
ENSG00000089127.14	3299.85	-0.411785	0.128867	-3.19544	0.00139618	0.00315573	OAS1	protein_coding
ENSG00000089154.11	5926.1	0.479462	0.0803804	5.96491	2.44767e-09	1.25865e-08	GCN1	protein_coding
ENSG00000089157.16	82493.8	0.638469	0.124449	5.13037	2.89168e-07	1.16195e-06	RPLP0	protein_coding
ENSG00000089159.16	2235.57	-0.298247	0.0846598	-3.52289	0.000426862	0.00106329	PXN	protein_coding
ENSG00000089163.4	19.999	-0.918126	0.134353	-6.83366	8.27742e-12	5.52024e-11	SIRT4	protein_coding
ENSG00000089169.15	5.18973	-2.32974	0.30596	-7.61454	2.64628e-14	2.25486e-13	RPH3A	protein_coding
ENSG00000089177.19	1732.18	-0.81003	0.110843	-7.3079	2.71345e-13	2.09872e-12	KIF16B	protein_coding
ENSG00000089195.15	895.878	1.01403	0.102661	9.87749	5.2123e-23	8.71323e-22	TRMT6	protein_coding
ENSG00000089199.10	131.383	-2.61513	0.370842	-7.05187	1.76532e-12	1.26194e-11	CHGB	protein_coding
ENSG00000089220.5	9656.08	-0.124467	0.0905747	-1.37419	0.169384	0.235671	PEBP1	protein_coding
ENSG00000089225.20	4.63745	4.18528	0.746365	5.60755	2.05212e-08	9.49439e-08	TBX5	protein_coding
ENSG00000089234.16	929.742	0.0571995	0.0510186	1.12115	0.262224	0.341721	BRAP	protein_coding
ENSG00000089248.7	5622.32	-0.146098	0.0883642	-1.65336	0.0982575	0.146657	ERP29	protein_coding
ENSG00000089250.19	33.5879	-3.25699	0.379743	-8.57684	9.75168e-18	1.10698e-16	NOS1	protein_coding
ENSG00000089280.19	8270.49	0.688752	0.0848731	8.11508	4.85462e-16	4.80456e-15	FUS	protein_coding
ENSG00000089289.16	2921.11	0.274681	0.100626	2.72973	0.00633865	0.0126211	IGBP1	protein_coding
ENSG00000089327.15	3879.11	2.05809	0.13744	14.9744	1.07916e-50	1.08035e-48	FXYD5	protein_coding
ENSG00000089335.21	504.323	-0.0964115	0.110581	-0.871859	0.383285	0.466626	ZNF302	protein_coding
ENSG00000089351.14	2785.77	1.51882	0.110345	13.7643	4.1771e-43	2.6367e-41	GRAMD1A	protein_coding
ENSG00000089356.18	274.074	-0.709657	0.199206	-3.56243	0.000367441	0.000925799	FXYD3	protein_coding
ENSG00000089472.16	9018.31	-0.641394	0.121838	-5.26432	1.40707e-07	5.88874e-07	HEPH	protein_coding
ENSG00000089486.17	504.888	-1.21647	0.182518	-6.66493	2.64784e-11	1.67641e-10	CDIP1	protein_coding
ENSG00000089505.18	33.2454	0.61426	0.115544	5.31625	1.05928e-07	4.50432e-07	CMTM1	protein_coding
ENSG00000089558.9	25.1918	1.95235	0.235038	8.30655	9.85211e-17	1.03256e-15	KCNH4	protein_coding
ENSG00000089597.18	15201.8	0.157159	0.0682017	2.30433	0.0212041	0.0375905	GANAB	protein_coding
ENSG00000089639.11	1246.2	-0.402263	0.08265	-4.86707	1.13264e-06	4.22331e-06	GMIP	protein_coding
ENSG00000089682.16	404.164	0.540626	0.132612	4.07676	4.56683e-05	0.000134387	RBM41	protein_coding
ENSG00000089685.15	2361.89	1.47131	0.115545	12.7336	3.84576e-37	1.62843e-35	BIRC5	protein_coding
ENSG00000089692.9	158.446	-0.860169	0.218329	-3.93979	8.15529e-05	0.000230069	LAG3	protein_coding
ENSG00000089693.11	7498.02	0.308497	0.0902993	3.41638	0.000634593	0.00152975	MLF2	protein_coding
ENSG00000089723.10	230.322	1.86366	0.148466	12.5528	3.83827e-36	1.53701e-34	OTUB2	protein_coding
ENSG00000089737.17	3793.91	-0.079828	0.0631717	-1.26367	0.206349	0.278836	DDX24	protein_coding
ENSG00000089775.12	387.229	0.586838	0.112935	5.19625	2.03352e-07	8.33084e-07	ZBTB25	protein_coding
ENSG00000089818.18	1037.85	-0.24921	0.0743193	-3.35323	0.000798733	0.00189002	NECAP1	protein_coding
ENSG00000089820.16	1786.5	0.757899	0.218326	3.4714	0.000517748	0.00126917	ARHGAP4	protein_coding
ENSG00000089847.12	43.2026	-0.186212	0.189769	-0.981257	0.326466	0.409729	ANKRD24	protein_coding
ENSG00000089876.12	1573.36	-0.304067	0.0756582	-4.01896	5.84557e-05	0.000168761	DHX32	protein_coding
ENSG00000089902.10	1564.3	-0.281419	0.0857127	-3.28328	0.00102606	0.00237869	RCOR1	protein_coding
ENSG00000089916.18	1015.64	0.144942	0.124876	1.16069	0.245766	0.323456	GPATCH2L	protein_coding
ENSG00000090006.18	4758.55	-1.36577	0.161683	-8.44724	2.98264e-17	3.25392e-16	LTBP4	protein_coding
ENSG00000090013.11	2234.75	-0.178445	0.162564	-1.09769	0.272341	0.352559	BLVRB	protein_coding
ENSG00000090020.11	2530.93	-1.49884	0.121532	-12.3329	6.02756e-35	2.23565e-33	SLC9A1	protein_coding
ENSG00000090054.15	3062.44	-0.0797878	0.069783	-1.14337	0.252885	0.331435	SPTLC1	protein_coding
ENSG00000090060.18	6433.01	0.0195292	0.0785558	0.248603	0.803668	0.835248	PAPOLA	protein_coding
ENSG00000090061.17	309.414	-0.164757	0.077068	-2.13781	0.0325319	0.0551049	CCNK	protein_coding
ENSG00000090097.22	969.454	0.851102	0.122768	6.93261	4.13161e-12	2.84544e-11	PCBP4	protein_coding
ENSG00000090104.12	1149.44	-0.438802	0.203696	-2.1542	0.0312249	0.0531738	RGS1	protein_coding
ENSG00000090238.12	1011.98	-0.364619	0.149663	-2.43627	0.0148397	0.0272249	YPEL3	protein_coding
ENSG00000090263.16	1660.51	0.109504	0.099777	1.09749	0.272428	0.352589	MRPS33	protein_coding
ENSG00000090266.13	2072.21	-0.0674255	0.0966147	-0.697881	0.485252	0.562489	NDUFB2	protein_coding
ENSG00000090273.14	4062.69	0.518471	0.0943469	5.49537	3.89897e-08	1.74392e-07	NUDC	protein_coding
ENSG00000090316.16	2920.87	-0.136619	0.0874303	-1.56261	0.118145	0.172547	MAEA	protein_coding
ENSG00000090339.9	1171.28	0.689103	0.158344	4.35193	1.34944e-05	4.31596e-05	ICAM1	protein_coding
ENSG00000090372.15	3446.85	0.218878	0.0872703	2.50805	0.01214	0.0227168	STRN4	protein_coding
ENSG00000090376.11	250.845	-0.115986	0.221797	-0.522941	0.601016	0.664892	IRAK3	protein_coding
ENSG00000090382.7	14603.1	1.47901	0.291716	5.07003	3.97754e-07	1.57116e-06	LYZ	protein_coding
ENSG00000090402.8	838.406	-3.30508	0.382453	-8.64178	5.53435e-18	6.37235e-17	SI	protein_coding
ENSG00000090432.7	1163.44	-0.788722	0.0732481	-10.7678	4.88495e-27	1.08348e-25	MUL1	protein_coding
ENSG00000090447.12	976.449	1.40642	0.0875947	16.056	5.18743e-58	8.05399e-56	TFAP4	protein_coding
ENSG00000090470.15	749.058	0.242508	0.058699	4.13138	3.60596e-05	0.000107738	PDCD7	protein_coding
ENSG00000090487.11	3222.15	0.40597	0.0598208	6.78643	1.14944e-11	7.55854e-11	SPG21	protein_coding
ENSG00000090512.12	1.36014	-1.5742	0.555849	-2.83207	0.00462483	0.00946507	FETUB	protein_coding
ENSG00000090520.11	1344.79	0.254678	0.0679252	3.74939	0.000177267	0.000471854	DNAJB11	protein_coding
ENSG00000090530.10	475.761	-1.79996	0.20928	-8.60074	7.92046e-18	9.04679e-17	P3H2	protein_coding
ENSG00000090534.20	6.06743	-0.00480992	0.233752	-0.020577	0.983583	0.986378	THPO	protein_coding
ENSG00000090539.15	120.528	-0.161816	0.173913	-0.930441	0.352143	0.435603	CHRD	protein_coding
ENSG00000090554.13	4.31683	-0.475475	0.180865	-2.6289	0.00856625	0.0165755	FLT3LG	protein_coding
ENSG00000090565.17	1724.45	0.433	0.110132	3.93165	8.43641e-05	0.00023747	RAB11FIP3	protein_coding
ENSG00000090581.10	1485.83	-0.149734	0.0962704	-1.55534	0.119864	0.174682	GNPTG	protein_coding
ENSG00000090612.22	476.38	-0.0521803	0.119674	-0.43602	0.662823	0.717254	ZNF268	protein_coding
ENSG00000090615.15	3628.01	-0.184192	0.0798449	-2.30687	0.0210621	0.0373628	GOLGA3	protein_coding
ENSG00000090621.15	4563.3	0.621543	0.0718787	8.64711	5.28219e-18	6.08834e-17	PABPC4	protein_coding
ENSG00000090659.18	164.853	-2.32761	0.209194	-11.1266	9.31482e-29	2.31167e-27	CD209	protein_coding
ENSG00000090661.12	196.7	-0.567266	0.23044	-2.46167	0.0138293	0.0255409	CERS4	protein_coding
ENSG00000090674.16	562.227	-0.569399	0.117621	-4.84097	1.29209e-06	4.77322e-06	MCOLN1	protein_coding
ENSG00000090686.16	1677.66	0.0519013	0.0696398	0.745282	0.456101	0.535958	USP48	protein_coding
ENSG00000090776.6	4848.09	0.213224	0.114954	1.85487	0.0636149	0.0999999	EFNB1	protein_coding
ENSG00000090857.14	982.381	-0.12002	0.0995629	-1.20547	0.228021	0.303559	PDPR	protein_coding
ENSG00000090861.17	5713.14	0.753361	0.0782262	9.63055	5.94133e-22	9.20188e-21	AARS1	protein_coding
ENSG00000090863.12	7584.8	0.174541	0.0691171	2.52529	0.0115603	0.0217348	GLG1	protein_coding
ENSG00000090889.12	1147.46	1.34155	0.100134	13.3976	6.2467e-41	3.46379e-39	KIF4A	protein_coding
ENSG00000090905.19	1355.4	-0.0888306	0.0928784	-0.956418	0.338861	0.422124	TNRC6A	protein_coding
ENSG00000090924.15	667.201	0.211836	0.127815	1.65737	0.0974456	0.145575	PLEKHG2	protein_coding
ENSG00000090932.11	17.3387	2.42257	0.316699	7.64944	2.01849e-14	1.73767e-13	DLL3	protein_coding
ENSG00000090971.5	261.393	0.822355	0.153677	5.35119	8.73779e-08	3.75049e-07	NAT14	protein_coding
ENSG00000090975.13	626.242	-0.470874	0.108643	-4.33415	1.46322e-05	4.6533e-05	PITPNM2	protein_coding
ENSG00000090989.18	1153.29	-0.0168586	0.0764348	-0.220562	0.825433	0.853259	EXOC1	protein_coding
ENSG00000091009.8	753.136	0.152	0.104411	1.45578	0.145453	0.206486	RBM27	protein_coding
ENSG00000091010.6	2.79617	0.462548	0.210656	2.19575	0.0281097	0.0484072	POU4F3	protein_coding
ENSG00000091039.17	1793.03	0.518873	0.144831	3.58262	0.00034017	0.000861522	OSBPL8	protein_coding
ENSG00000091073.19	1970.21	0.67847	0.115143	5.89242	3.80583e-09	1.91238e-08	DTX2	protein_coding
ENSG00000091106.19	53.8003	-0.506015	0.153029	-3.30666	0.000944148	0.00220474	NLRC4	protein_coding
ENSG00000091127.14	1092.71	1.6616	0.0926693	17.9304	6.82869e-72	2.18958e-69	PUS7	protein_coding
ENSG00000091128.13	4.99488	-0.296913	0.213777	-1.38889	0.164866	0.230233	LAMB4	protein_coding
ENSG00000091129.21	183.59	1.34619	0.281727	4.77834	1.76744e-06	6.40831e-06	NRCAM	protein_coding
ENSG00000091136.15	6348.08	0.342843	0.112234	3.0547	0.00225286	0.0049027	LAMB1	protein_coding
ENSG00000091137.14	12.8267	-0.780164	0.196576	-3.96876	7.22479e-05	0.000205509	SLC26A4	protein_coding
ENSG00000091138.13	16094.3	-4.69699	0.363374	-12.9261	3.20883e-38	1.46985e-36	SLC26A3	protein_coding
ENSG00000091140.14	3827.53	-0.459767	0.0722867	-6.36032	2.01329e-10	1.17003e-09	DLD	protein_coding
ENSG00000091157.14	448.418	-1.02563	0.109078	-9.40278	5.31406e-21	7.67936e-20	WDR7	protein_coding
ENSG00000091164.13	2054.24	-0.194311	0.0817287	-2.37752	0.0174297	0.0314846	TXNL1	protein_coding
ENSG00000091181.20	8.4468	-1.79881	0.274876	-6.54407	5.98676e-11	3.66756e-10	IL5RA	protein_coding
ENSG00000091262.16	374.015	-0.848464	0.176375	-4.81057	1.50497e-06	5.51226e-06	ABCC6	protein_coding
ENSG00000091317.8	4040.86	0.235625	0.0864954	2.72413	0.00644706	0.0128151	CMTM6	protein_coding
ENSG00000091409.15	13308.1	0.695697	0.101882	6.82844	8.58404e-12	5.71095e-11	ITGA6	protein_coding
ENSG00000091428.18	129.556	0.563441	0.166236	3.3894	0.000700467	0.00167405	RAPGEF4	protein_coding
ENSG00000091436.17	3183.74	0.118233	0.133717	0.884202	0.376587	0.459927	MAP3K20	protein_coding
ENSG00000091482.8	32.5821	-2.29302	0.443177	-5.17407	2.29054e-07	9.32764e-07	SMPX	protein_coding
ENSG00000091483.7	3174.36	-0.359052	0.0865284	-4.14953	3.33158e-05	0.000100115	FH	protein_coding
ENSG00000091490.11	7094.39	0.152438	0.0734799	2.07455	0.0380283	0.0633362	SEL1L3	protein_coding
ENSG00000091513.16	40.0857	-0.392542	0.345644	-1.13568	0.25609	0.335	TF	protein_coding
ENSG00000091527.16	5908.71	0.150732	0.0673633	2.2376	0.0252471	0.0439948	CDV3	protein_coding
ENSG00000091536.19	21.8574	0.0279842	0.175313	0.159624	0.873177	0.893139	MYO15A	protein_coding
ENSG00000091542.9	2361.19	-0.359799	0.0727426	-4.94619	7.56789e-07	2.88508e-06	ALKBH5	protein_coding
ENSG00000091583.11	20.4416	-0.0286999	0.312099	-0.0919575	0.926732	0.938224	APOH	protein_coding
ENSG00000091592.16	291.462	-0.237365	0.187223	-1.26782	0.204861	0.277121	NLRP1	protein_coding
ENSG00000091622.16	546.848	-1.39676	0.166393	-8.39433	4.68557e-17	5.03232e-16	PITPNM3	protein_coding
ENSG00000091640.8	1077.45	-0.531785	0.0997179	-5.33289	9.66614e-08	4.12815e-07	SPAG7	protein_coding
ENSG00000091651.9	531.648	1.96203	0.104428	18.7884	9.39424e-79	4.46974e-76	ORC6	protein_coding
ENSG00000091656.19	102.521	-0.843923	0.311692	-2.70756	0.00677803	0.0134085	ZFHX4	protein_coding
ENSG00000091664.9	0.261728	0.83796	2.26841	0.369403	0.711827	0.758279	SLC17A6	protein_coding
ENSG00000091704.10	1.286	-0.0571875	0.550244	-0.103931	0.917224	0.930706	CPA1	protein_coding
ENSG00000091732.17	436.961	0.367405	0.0669439	5.48825	4.05932e-08	1.81271e-07	ZC3HC1	protein_coding
ENSG00000091831.24	33.7539	-0.933696	0.246684	-3.78498	0.000153719	0.000413514	ESR1	protein_coding
ENSG00000091844.8	49.4772	0.72009	0.203715	3.53479	0.000408102	0.00102029	RGS17	protein_coding
ENSG00000091879.14	267.737	1.43426	0.141724	10.1201	4.50042e-24	8.12481e-23	ANGPT2	protein_coding
ENSG00000091947.10	1281.7	0.183291	0.105459	1.73803	0.0822049	0.125495	TMEM101	protein_coding
ENSG00000091972.18	338.839	0.293593	0.187596	1.56503	0.117576	0.17184	CD200	protein_coding
ENSG00000091986.16	1935.26	-1.64088	0.251263	-6.53055	6.5529e-11	4.00165e-10	CCDC80	protein_coding
ENSG00000092009.10	12.9645	-3.70781	0.394917	-9.38885	6.06579e-21	8.73147e-20	CMA1	protein_coding
ENSG00000092010.15	7683.51	-0.0922353	0.112084	-0.822914	0.410557	0.492631	PSME1	protein_coding
ENSG00000092020.10	387.104	-0.39392	0.0939311	-4.19371	2.74424e-05	8.35948e-05	PPP2R3C	protein_coding
ENSG00000092036.18	406.575	0.317022	0.104632	3.02987	0.0024466	0.00528611	HAUS4	protein_coding
ENSG00000092051.17	16.0102	-2.534	0.232443	-10.9016	1.13258e-27	2.61836e-26	JPH4	protein_coding
ENSG00000092054.13	4.09053	-0.419008	0.272976	-1.53496	0.124793	0.180841	MYH7	protein_coding
ENSG00000092067.6	9.44204	-1.49062	0.324141	-4.59868	4.25167e-06	1.46281e-05	CEBPE	protein_coding
ENSG00000092068.20	2032.23	0.503912	0.173761	2.90002	0.00373138	0.00777536	SLC7A8	protein_coding
ENSG00000092094.11	1087.94	0.234441	0.0812248	2.88632	0.00389773	0.00809683	OSGEP	protein_coding
ENSG00000092096.18	193.996	-1.805	0.175129	-10.3067	6.57304e-25	1.26292e-23	SLC22A17	protein_coding
ENSG00000092098.17	17.6177	0.834183	0.16366	5.09705	3.44984e-07	1.37388e-06	RNF31	protein_coding
ENSG00000092108.22	1565.95	-0.146531	0.103699	-1.41304	0.157643	0.221417	SCFD1	protein_coding
ENSG00000092140.16	651.091	0.490233	0.121372	4.03909	5.36585e-05	0.000155991	G2E3	protein_coding
ENSG00000092148.13	3501.48	-0.138748	0.0894913	-1.55041	0.121044	0.176173	HECTD1	protein_coding
ENSG00000092199.18	11664.2	0.315146	0.0749338	4.20565	2.60331e-05	7.96969e-05	HNRNPC	protein_coding
ENSG00000092200.12	12.9153	-0.496988	0.130772	-3.8004	0.00014446	0.000390794	RPGRIP1	protein_coding
ENSG00000092201.10	4586.2	0.419232	0.0771691	5.43263	5.55281e-08	2.4395e-07	SUPT16H	protein_coding
ENSG00000092203.15	2059.09	-0.470842	0.0541259	-8.69901	3.34802e-18	3.91197e-17	TOX4	protein_coding
ENSG00000092208.17	276.696	0.415436	0.0938427	4.42695	9.5577e-06	3.13366e-05	GEMIN2	protein_coding
ENSG00000092295.12	28.8356	0.892961	0.164723	5.42099	5.92703e-08	2.5954e-07	TGM1	protein_coding
ENSG00000092330.18	1251.82	-0.523585	0.0776665	-6.74145	1.56809e-11	1.0168e-10	TINF2	protein_coding
ENSG00000092345.14	3.62112	0.638006	0.371811	1.71594	0.0861724	0.130718	DAZL	protein_coding
ENSG00000092377.15	3.24973	0.00245584	0.722675	0.00339827	0.997289	0.997741	TBL1Y	protein_coding
ENSG00000092421.17	1000.37	-2.36948	0.198977	-11.9083	1.07096e-32	3.41172e-31	SEMA6A	protein_coding
ENSG00000092439.16	1271.71	-0.302669	0.105434	-2.87069	0.00409572	0.00847351	TRPM7	protein_coding
ENSG00000092445.12	483.496	1.81728	0.164477	11.0488	2.22172e-28	5.3927e-27	TYRO3	protein_coding
ENSG00000092470.12	481.697	0.61569	0.111146	5.53946	3.03399e-08	1.37454e-07	WDR76	protein_coding
ENSG00000092529.25	98.087	0.159002	0.194416	0.817844	0.413446	0.495372	CAPN3	protein_coding
ENSG00000092531.10	472.621	-0.402508	0.0869465	-4.62937	3.66773e-06	1.27359e-05	SNAP23	protein_coding
ENSG00000092607.15	27.7205	2.94547	0.261602	11.2594	2.08273e-29	5.37995e-28	TBX15	protein_coding
ENSG00000092621.13	2012.31	1.55514	0.225546	6.895	5.38651e-12	3.66407e-11	PHGDH	protein_coding
ENSG00000092758.18	822.996	2.98464	0.298495	9.99894	1.54036e-23	2.67817e-22	COL9A3	protein_coding
ENSG00000092820.18	15755.5	-0.536789	0.0965938	-5.55718	2.74165e-08	1.2481e-07	EZR	protein_coding
ENSG00000092841.19	19596.8	-0.707372	0.111269	-6.35732	2.05302e-10	1.19171e-09	MYL6	protein_coding
ENSG00000092847.13	1425.36	-0.250654	0.0812748	-3.08402	0.00204221	0.00447612	AGO1	protein_coding
ENSG00000092850.12	3.56583	-0.769219	0.274654	-2.80068	0.00509946	0.010349	TEKT2	protein_coding
ENSG00000092853.14	436.901	1.30924	0.122133	10.7198	8.21426e-27	1.79759e-25	CLSPN	protein_coding
ENSG00000092871.17	976.225	-0.173623	0.0647853	-2.67998	0.00736274	0.0144527	RFFL	protein_coding
ENSG00000092929.12	1331.75	0.0177832	0.202481	0.0878266	0.930014	0.940923	UNC13D	protein_coding
ENSG00000092931.11	642.101	-0.815568	0.0682798	-11.9445	6.93694e-33	2.2438e-31	MFSD11	protein_coding
ENSG00000092964.18	3126.85	0.334616	0.154957	2.15941	0.0308183	0.0525442	DPYSL2	protein_coding
ENSG00000092969.12	104.906	0.572006	0.211563	2.70372	0.00685687	0.0135536	TGFB2	protein_coding
ENSG00000092978.11	531.459	0.633907	0.0921691	6.87765	6.0846e-12	4.11489e-11	GPATCH2	protein_coding
ENSG00000093000.19	2041.26	0.0410766	0.0812877	0.505324	0.613331	0.675376	NUP50	protein_coding
ENSG00000093009.11	728.554	1.66668	0.125235	13.3084	2.06739e-40	1.11289e-38	CDC45	protein_coding
ENSG00000093010.15	4351.96	1.10278	0.140256	7.86262	3.76194e-15	3.44474e-14	COMT	protein_coding
ENSG00000093072.18	1056.64	-1.41112	0.189601	-7.44258	9.87341e-14	7.9391e-13	ADA2	protein_coding
ENSG00000093100.13	3.65247	0.297962	0.325368	0.915771	0.359787	0.44309	AC016026.1	lncRNA
ENSG00000093134.15	17.525	2.17077	0.316045	6.86855	6.48595e-12	4.37629e-11	VNN3	protein_coding
[truncated: 58,662 more rows]
