# Supplementary material for: Tamarixetin Suppresses Colorectal Cancer Progression by Targeting DPP7‐Mediated WNT3A/β‐Catenin Signalling Pathway
Source: J Cell Mol Med. 2025 Aug 22;29(16):e70787. doi: 10.1111/jcmm.70787 (PMC12372979; doi:10.1111/jcmm.70787)
Supplement: Supplementary file 9 — Table S4. Supporting Information. [file JCMM-29-e70787-s007.xlsx]

## Sheet: Sheet 1
Table S4. Univariate Cox Analysis of Genes in TCGA-COAD
id	statistic	hr	pvalue	gene_name	gene_type
ENSG00000000003.15	1.52891	0.782034	0.218023	TSPAN6	protein_coding
ENSG00000000005.6	0.535833	0.865459	0.4647	TNMD	protein_coding
ENSG00000000419.13	0.312121	1.11654	0.576625	DPM1	protein_coding
ENSG00000000457.14	2.06042	0.751979	0.152869	SCYL3	protein_coding
ENSG00000000460.17	1.15781	0.808504	0.282622	C1orf112	protein_coding
ENSG00000000938.13	0.00223709	1.00945	0.962272	FGR	protein_coding
ENSG00000000971.16	0.112368	1.06908	0.737328	CFH	protein_coding
ENSG00000001036.14	0.74966	0.842095	0.38771	FUCA2	protein_coding
ENSG00000001084.13	0.0524524	1.04624	0.818907	GCLC	protein_coding
ENSG00000001167.14	0.449925	0.875587	0.503024	NFYA	protein_coding
ENSG00000001460.18	3.23682	0.699819	0.0737305	STPG1	protein_coding
ENSG00000001461.17	0.196763	0.916039	0.657612	NIPAL3	protein_coding
ENSG00000001497.18	0.85104	1.2	0.3572	LAS1L	protein_coding
ENSG00000001561.7	1.13264	0.809531	0.288511	ENPP4	protein_coding
ENSG00000001617.12	3.67254	1.46177	0.0568511	SEMA3F	protein_coding
ENSG00000001626.16	1.65668	0.774883	0.199846	CFTR	protein_coding
ENSG00000001629.10	0.224381	0.909981	0.636195	ANKIB1	protein_coding
ENSG00000001630.17	0.496656	0.869031	0.482033	CYP51A1	protein_coding
ENSG00000001631.16	1.30438	1.25468	0.253841	KRIT1	protein_coding
ENSG00000002016.18	0.948318	1.21197	0.330827	RAD52	protein_coding
ENSG00000002079.14	0.102143	1.0651	0.749376	MYH16	transcribed_unitary_pseudogene
ENSG00000002330.14	0.0124395	0.977705	0.91122	BAD	protein_coding
ENSG00000002549.12	1.33754	0.792914	0.249745	LAP3	protein_coding
ENSG00000002586.20	0.246541	1.10302	0.61984	CD99	protein_coding
ENSG00000002586.20_PAR_Y				CD99	protein_coding
ENSG00000002587.10	0.441984	1.14036	0.506109	HS3ST1	protein_coding
ENSG00000002726.21	0.286489	1.11157	0.592593	AOC1	protein_coding
ENSG00000002745.13	0.0421374	0.960309	0.837384	WNT16	protein_coding
ENSG00000002746.15	0.687679	1.17827	0.407334	HECW1	protein_coding
ENSG00000002822.15	2.93896	1.40524	0.0879934	MAD1L1	protein_coding
ENSG00000002834.18	0.104201	1.06579	0.7468	LASP1	protein_coding
ENSG00000002919.15	0.129155	1.07396	0.719276	SNX11	protein_coding
ENSG00000002933.9	0.118253	1.07028	0.731055	TMEM176A	protein_coding
ENSG00000003056.8	0.312923	1.11673	0.576003	M6PR	protein_coding
ENSG00000003096.14	0.121497	0.933432	0.727532	KLHL13	protein_coding
ENSG00000003137.8	0.0334903	0.964445	0.854849	CYP26B1	protein_coding
ENSG00000003147.19	0.0528906	1.04644	0.818165	ICA1	protein_coding
ENSG00000003249.15	1.76656e-08	0.999974	0.999894	DBNDD1	protein_coding
ENSG00000003393.15	0.158585	1.08194	0.690684	ALS2	protein_coding
ENSG00000003400.15	0.0780297	0.945693	0.780168	CASP10	protein_coding
ENSG00000003402.20	0.304156	1.11559	0.581151	CFLAR	protein_coding
ENSG00000003436.16	0.10263	1.06525	0.7488	TFPI	protein_coding
ENSG00000003509.16	0.0100552	0.980395	0.920122	NDUFAF7	protein_coding
ENSG00000003756.17	2.99228	1.41133	0.0862089	RBM5	protein_coding
ENSG00000003987.14	3.97204	0.670958	0.0488359	MTMR7	protein_coding
ENSG00000003989.18	0.00852392	0.981945	0.926441	SLC7A2	protein_coding
ENSG00000004059.11	2.21979	1.34559	0.136945	ARF5	protein_coding
ENSG00000004139.14	0.0869296	1.06064	0.767975	SARM1	protein_coding
ENSG00000004142.12	2.82082	0.716837	0.0949559	POLDIP2	protein_coding
ENSG00000004399.13	2.49537	1.36713	0.115473	PLXND1	protein_coding
ENSG00000004455.17	1.46153	0.786952	0.228125	AK2	protein_coding
ENSG00000004468.13	2.85791	0.71157	0.0941869	CD38	protein_coding
ENSG00000004478.8	0.376788	1.12888	0.539593	FKBP4	protein_coding
ENSG00000004487.17	2.6971	0.722046	0.102487	KDM1A	protein_coding
ENSG00000004534.15	0.0006012	1.00487	0.980439	RBM6	protein_coding
ENSG00000004660.15	1.03277	0.818065	0.310518	CAMKK1	protein_coding
ENSG00000004700.16	0.126709	0.93204	0.721987	RECQL	protein_coding
ENSG00000004766.17	4.2022	1.50453	0.0419746	VPS50	protein_coding
ENSG00000004776.13	0.831408	1.19906	0.362079	HSPB6	protein_coding
ENSG00000004777.18	0.210997	1.09487	0.646075	ARHGAP33	protein_coding
ENSG00000004779.10	1.70598	0.772478	0.19257	NDUFAB1	protein_coding
ENSG00000004799.8	0.545525	1.15704	0.460488	PDK4	protein_coding
ENSG00000004809.14	1.52689	1.28013	0.216749	SLC22A16	protein_coding
ENSG00000004838.14	2.49096	1.36705	0.115452	ZMYND10	protein_coding
ENSG00000004846.16	3.37396	1.44178	0.0679337	ABCB5	protein_coding
ENSG00000004848.8	0.143059	1.07786	0.705133	ARX	protein_coding
ENSG00000004864.14	0.0511638	0.956242	0.821104	SLC25A13	protein_coding
ENSG00000004866.22	0.753101	1.1873	0.385623	ST7	protein_coding
ENSG00000004897.12	10.825	0.516288	0.00129544	CDC27	protein_coding
ENSG00000004939.15	0.484266	0.87115	0.487383	SLC4A1	protein_coding
ENSG00000004948.16	0.384113	1.13005	0.535687	CALCR	protein_coding
ENSG00000004961.15	0.569492	0.860976	0.451441	HCCS	protein_coding
ENSG00000004975.12	1.52912	1.27735	0.21624	DVL2	protein_coding
ENSG00000005001.10	1.8882	1.31213	0.170819	PRSS22	protein_coding
ENSG00000005007.13	0.900921	1.20691	0.342672	UPF1	protein_coding
ENSG00000005020.13	1.79227	0.767031	0.182434	SKAP2	protein_coding
ENSG00000005022.6	0.958035	0.823244	0.329577	SLC25A5	protein_coding
ENSG00000005059.16	0.118491	0.934004	0.730775	MCUB	protein_coding
ENSG00000005073.6	3.24687	0.700218	0.0729509	HOXA11	protein_coding
ENSG00000005075.15	0.423272	1.13715	0.515772	POLR2J	protein_coding
ENSG00000005100.13	0.966325	0.823486	0.326284	DHX33	protein_coding
ENSG00000005102.14	0.5359	0.864963	0.465082	MEOX1	protein_coding
ENSG00000005108.16	0.0523939	1.04654	0.818911	THSD7A	protein_coding
ENSG00000005156.12	0.108871	1.06726	0.74149	LIG3	protein_coding
ENSG00000005175.10	1.49601	0.785364	0.222353	RPAP3	protein_coding
ENSG00000005187.12	0.560952	0.862569	0.454427	ACSM3	protein_coding
ENSG00000005189.20	2.6932	0.72268	0.10237	REXO5	protein_coding
ENSG00000005194.15	0.644854	1.17225	0.422333	CIAPIN1	protein_coding
ENSG00000005206.17	6.27133	1.64852	0.0134936	SPPL2B	protein_coding
ENSG00000005238.20	0.124248	1.07259	0.724702	FAM214B	protein_coding
ENSG00000005243.10	0.357769	1.12533	0.549864	COPZ2	protein_coding
ENSG00000005249.13	0.137998	0.928837	0.710601	PRKAR2B	protein_coding
ENSG00000005302.19	0.0406614	1.04099	0.840142	MSL3	protein_coding
ENSG00000005339.15	0.953587	1.21348	0.328921	CREBBP	protein_coding
ENSG00000005379.17	1.83961	1.30835	0.176434	TSPOAP1	protein_coding
ENSG00000005381.8	5.3557	1.58834	0.0219837	MPO	protein_coding
ENSG00000005421.9	0.526533	1.15517	0.468035	PON1	protein_coding
ENSG00000005436.14	1.37252	0.793462	0.242442	GCFC2	protein_coding
ENSG00000005448.17	0.0110103	0.97949	0.916439	WDR54	protein_coding
ENSG00000005469.12	0.0903176	1.06116	0.763911	CROT	protein_coding
ENSG00000005471.19	0.337303	0.890854	0.561904	ABCB4	protein_coding
ENSG00000005483.21	2.0427	1.32712	0.153961	KMT2E	protein_coding
ENSG00000005486.17	5.66316	1.60343	0.0182855	RHBDD2	protein_coding
ENSG00000005513.10	0.0169964	0.974612	0.896285	SOX8	protein_coding
ENSG00000005700.15	1.37761	0.793051	0.241572	IBTK	protein_coding
ENSG00000005801.18	0.0515932	0.955892	0.820221	ZNF195	protein_coding
ENSG00000005810.18	0.0265934	0.968275	0.870476	MYCBP2	protein_coding
ENSG00000005812.11	0.779696	0.839232	0.378082	FBXL3	protein_coding
ENSG00000005844.19	0.158151	0.923847	0.691219	ITGAL	protein_coding
ENSG00000005882.12	0.660491	1.17395	0.416744	PDK2	protein_coding
ENSG00000005884.18	0.00986982	1.01982	0.920864	ITGA3	protein_coding
ENSG00000005889.16	0.665008	0.850775	0.415874	ZFX	protein_coding
ENSG00000005893.16	1.36458	0.793557	0.244146	LAMP2	protein_coding
ENSG00000005961.19	0.220926	1.09746	0.638339	ITGA2B	protein_coding
ENSG00000005981.13	5.04044	1.56519	0.0264123	ASB4	protein_coding
ENSG00000006007.12	2.12324	0.744902	0.148069	GDE1	protein_coding
ENSG00000006015.18	2.29603	1.3524	0.130036	REX1BD	protein_coding
ENSG00000006016.11	11.4394	1.97349	0.000900144	CRLF1	protein_coding
ENSG00000006025.12	0.468139	1.14459	0.493777	OSBPL7	protein_coding
ENSG00000006042.12	3.08646	0.703491	0.0817243	TMEM98	protein_coding
ENSG00000006047.13	0.613697	1.16759	0.434197	YBX2	protein_coding
ENSG00000006059.4				KRT33A	protein_coding
ENSG00000006062.17	3.06922	1.41631	0.0802803	MAP3K14	protein_coding
ENSG00000006071.15	0.0315449	0.965577	0.859034	ABCC8	protein_coding
ENSG00000006116.4				CACNG3	protein_coding
ENSG00000006118.15	0.0635794	0.95137	0.800991	TMEM132A	protein_coding
ENSG00000006125.18	2.12921	0.748735	0.146646	AP2B1	protein_coding
ENSG00000006128.12	1.13016	1.23453	0.288471	TAC1	protein_coding
ENSG00000006194.10	1.92025	1.316	0.166879	ZNF263	protein_coding
ENSG00000006210.7	3.60856	1.45705	0.0584435	CX3CL1	protein_coding
ENSG00000006282.21	1.29028	1.25237	0.257385	SPATA20	protein_coding
ENSG00000006283.18	0.00536126	1.01455	0.941629	CACNA1G	protein_coding
ENSG00000006327.14	0.399131	0.882814	0.527655	TNFRSF12A	protein_coding
ENSG00000006377.11	0.115631	0.934858	0.733989	DLX6	protein_coding
ENSG00000006432.15	0.0751015	1.05561	0.784127	MAP3K9	protein_coding
ENSG00000006451.8	0.64594	1.17211	0.422398	RALA	protein_coding
ENSG00000006453.14	1.02472	1.22202	0.311824	BAIAP2L1	protein_coding
ENSG00000006459.11	0.10086	1.06516	0.750773	KDM7A	protein_coding
ENSG00000006468.14	0.000635012	1.00498	0.979896	ETV1	protein_coding
ENSG00000006530.18	0.0460786	1.04329	0.830084	AGK	protein_coding
ENSG00000006534.16	1.26006	1.24926	0.263373	ALDH3B1	protein_coding
ENSG00000006555.11	0.160759	1.08266	0.688316	TTC22	protein_coding
ENSG00000006576.16	0.622038	1.16906	0.430675	PHTF2	protein_coding
ENSG00000006606.9	0.518064	1.1534	0.472595	CCL26	protein_coding
ENSG00000006607.14	2.7607	0.718089	0.0992616	FARP2	protein_coding
ENSG00000006611.17	0.491461	1.14875	0.483771	USH1C	protein_coding
ENSG00000006625.18	1.24437	1.24792	0.26671	GGCT	protein_coding
ENSG00000006634.8	0.713752	0.846474	0.398565	DBF4	protein_coding
ENSG00000006638.13	1.36353	1.25954	0.2433	TBXA2R	protein_coding
ENSG00000006652.15	0.512669	1.15204	0.474713	IFRD1	protein_coding
ENSG00000006659.13				LGALS14	protein_coding
ENSG00000006695.12	2.15683	0.747534	0.143311	COX10	protein_coding
ENSG00000006704.11	0.325592	0.893341	0.568508	GTF2IRD1	protein_coding
ENSG00000006712.15	0.28096	1.11087	0.596537	PAF1	protein_coding
ENSG00000006715.16	1.38407	1.2653	0.239627	VPS41	protein_coding
ENSG00000006740.17	0.240749	0.907593	0.623654	ARHGAP44	protein_coding
ENSG00000006744.19	0.0713799	1.05423	0.789377	ELAC2	protein_coding
ENSG00000006747.15	0.0172354	0.974427	0.895562	SCIN	protein_coding
ENSG00000006756.16	0.0687472	0.949626	0.793175	ARSD	protein_coding
ENSG00000006757.12	3.47377	0.690209	0.0646291	PNPLA4	protein_coding
ENSG00000006788.14	0.0878448	0.943066	0.767022	MYH13	protein_coding
ENSG00000006831.10	2.67392	1.38295	0.103966	ADIPOR2	protein_coding
ENSG00000006837.12	0.362386	0.887827	0.547456	CDKL3	protein_coding
ENSG00000007001.13	2.64988	1.38038	0.105158	UPP2	protein_coding
ENSG00000007038.11	0.0586676	0.953353	0.808649	PRSS21	protein_coding
ENSG00000007047.15	0.231704	1.0996	0.630357	MARK4	protein_coding
ENSG00000007062.12	0.510752	0.868211	0.475323	PROM1	protein_coding
ENSG00000007080.11	0.716456	1.18269	0.398426	CCDC124	protein_coding
ENSG00000007129.18	0.268398	0.902232	0.604977	CEACAM21	protein_coding
ENSG00000007168.14	0.251392	0.905168	0.616503	PAFAH1B1	protein_coding
ENSG00000007171.18	3.44416	0.690529	0.0660993	NOS2	protein_coding
ENSG00000007174.18	0.827586	0.832861	0.364196	DNAH9	protein_coding
ENSG00000007202.15	0.0517715	0.956079	0.820065	KIAA0100	protein_coding
ENSG00000007216.15	1.85661	0.763822	0.174435	SLC13A2	protein_coding
ENSG00000007237.19	0.00361173	1.01199	0.952073	GAS7	protein_coding
ENSG00000007255.10	0.119799	1.07065	0.729313	TRAPPC6A	protein_coding
ENSG00000007264.15	0.288776	1.1123	0.590875	MATK	protein_coding
ENSG00000007306.15	0.404412	0.881028	0.525745	CEACAM7	protein_coding
ENSG00000007312.13	0.306607	0.895541	0.58036	CD79B	protein_coding
ENSG00000007314.12	1.71274	1.29513	0.191688	SCN4A	protein_coding
ENSG00000007341.19	4.79354	0.647683	0.0298709	ST7L	protein_coding
ENSG00000007350.17	0.131767	1.07453	0.716623	TKTL1	protein_coding
ENSG00000007372.24	0.527413	1.15434	0.468434	PAX6	protein_coding
ENSG00000007376.8	0.247423	1.10319	0.618772	RPUSD1	protein_coding
ENSG00000007384.15	4.49832	1.52438	0.0356246	RHBDF1	protein_coding
ENSG00000007392.17	0.77651	1.1911	0.379342	LUC7L	protein_coding
ENSG00000007402.12	0.0607564	1.04983	0.80531	CACNA2D2	protein_coding
ENSG00000007516.14	2.50054	1.36685	0.115089	BAIAP3	protein_coding
ENSG00000007520.4	0.220356	1.09767	0.638573	TSR3	protein_coding
ENSG00000007541.17	0.0179091	0.973878	0.893545	PIGQ	protein_coding
ENSG00000007545.16	0.0289623	1.03417	0.864899	CRAMP1	protein_coding
ENSG00000007866.22	1.78708	1.30399	0.183453	TEAD3	protein_coding
ENSG00000007908.16	3.12631	1.42075	0.0781898	SELE	protein_coding
ENSG00000007923.16	1.1301	0.809682	0.288183	DNAJC11	protein_coding
ENSG00000007933.13	1.29052	0.796154	0.258279	FMO3	protein_coding
ENSG00000007944.15	0.0120936	1.02216	0.912419	MYLIP	protein_coding
ENSG00000007952.18	3.12229	0.70511	0.077987	NOX1	protein_coding
ENSG00000007968.7	1.12976	0.810358	0.288546	E2F2	protein_coding
ENSG00000008018.9	0.715486	0.846274	0.397992	PSMB1	protein_coding
ENSG00000008056.14	1.76564	1.30088	0.185726	SYN1	protein_coding
ENSG00000008083.14	0.216009	0.911898	0.642473	JARID2	protein_coding
ENSG00000008086.13	1.24469	1.2486	0.264703	CDKL5	protein_coding
ENSG00000008118.10	0.169894	1.08547	0.679991	CAMK1G	protein_coding
ENSG00000008128.23	0.328375	1.12007	0.566454	CDK11A	protein_coding
ENSG00000008130.15	3.3512	0.69442	0.0682235	NADK	protein_coding
ENSG00000008196.13				TFAP2B	protein_coding
ENSG00000008197.5				TFAP2D	protein_coding
ENSG00000008226.20	0.506691	1.15095	0.477096	DLEC1	protein_coding
ENSG00000008256.16	3.91892	1.48357	0.048664	CYTH3	protein_coding
ENSG00000008277.14	0.117559	0.934345	0.731863	ADAM22	protein_coding
ENSG00000008282.9	0.782859	0.839092	0.377435	SYPL1	protein_coding
ENSG00000008283.16	2.52548e-06	1.00032	0.998732	CYB561	protein_coding
ENSG00000008294.21	2.03004	0.754086	0.155974	SPAG9	protein_coding
ENSG00000008300.17	5.76683e-06	1.00047	0.998084	CELSR3	protein_coding
ENSG00000008311.15	0.446017	1.1413	0.504365	AASS	protein_coding
ENSG00000008323.15	0.593085	1.16448	0.441135	PLEKHG6	protein_coding
ENSG00000008324.12	0.895098	0.829202	0.34392	SS18L2	protein_coding
ENSG00000008382.16	0.252287	0.905555	0.615792	MPND	protein_coding
ENSG00000008394.13	0.00064982	0.994979	0.979663	MGST1	protein_coding
ENSG00000008405.12	0.304317	0.89656	0.581549	CRY1	protein_coding
ENSG00000008438.5	0.0577255	1.04882	0.810052	PGLYRP1	protein_coding
ENSG00000008441.18	0.463324	0.874217	0.496564	NFIX	protein_coding
ENSG00000008513.16	0.319252	1.11872	0.571926	ST3GAL1	protein_coding
ENSG00000008516.17	0.0203299	1.02888	0.886575	MMP25	protein_coding
ENSG00000008517.18	0.371433	0.886345	0.542801	IL32	protein_coding
ENSG00000008710.20	0.65145	1.17296	0.41948	PKD1	protein_coding
ENSG00000008735.14	2.09265	1.33134	0.149027	MAPK8IP2	protein_coding
ENSG00000008838.20	0.307985	0.89619	0.579294	MED24	protein_coding
ENSG00000008853.17	1.6639	1.29096	0.198506	RHOBTB2	protein_coding
ENSG00000008869.12	0.0662419	1.05214	0.796863	HEATR5B	protein_coding
ENSG00000008952.17	0.312497	0.895359	0.576525	SEC62	protein_coding
ENSG00000008988.11	0.0148625	1.0245	0.902985	RPS20	protein_coding
ENSG00000009307.16	3.61416	0.686201	0.0582416	CSDE1	protein_coding
ENSG00000009335.18	0.200763	1.0926	0.654107	UBE3C	protein_coding
ENSG00000009413.16	0.0191891	0.972968	0.889837	REV3L	protein_coding
ENSG00000009694.13	0.0491842	0.956197	0.824618	TENM1	protein_coding
ENSG00000009709.12				PAX7	protein_coding
ENSG00000009724.17	1.36545	0.793017	0.244724	MASP2	protein_coding
ENSG00000009765.15	0.0137803	1.02343	0.906554	IYD	protein_coding
ENSG00000009780.16	2.05124	0.753324	0.153459	FAM76A	protein_coding
ENSG00000009790.15	0.324199	0.892424	0.56986	TRAF3IP3	protein_coding
ENSG00000009830.12	0.137004	1.07617	0.711403	POMT2	protein_coding
ENSG00000009844.16	3.34693	0.695757	0.0687049	VTA1	protein_coding
ENSG00000009950.16	0.9931	1.21846	0.320598	MLXIPL	protein_coding
ENSG00000009954.11	0.304344	1.11508	0.581411	BAZ1B	protein_coding
ENSG00000010017.13	0.286675	0.899372	0.5927	RANBP9	protein_coding
ENSG00000010030.14	1.21748	0.803183	0.271916	ETV7	protein_coding
ENSG00000010072.16	0.716127	0.846061	0.397522	SPRTN	protein_coding
ENSG00000010165.20	0.0451443	1.04291	0.831747	EEF1AKNMT	protein_coding
ENSG00000010219.13	0.424348	0.878891	0.514738	DYRK4	protein_coding
ENSG00000010244.19	1.95115	0.757944	0.164624	ZNF207	protein_coding
ENSG00000010256.11	0.637403	0.854212	0.42524	UQCRC1	protein_coding
ENSG00000010270.14	0.00152956	0.992292	0.968804	STARD3NL	protein_coding
ENSG00000010278.15	0.347112	0.889969	0.556303	CD9	protein_coding
ENSG00000010282.15				HHATL	protein_coding
ENSG00000010292.13	0.208201	1.0946	0.648354	NCAPD2	protein_coding
ENSG00000010295.20	0.233263	1.1007	0.628808	IFFO1	protein_coding
ENSG00000010310.9	0.0302536	0.966024	0.861979	GIPR	protein_coding
ENSG00000010318.21	0.0688847	1.05328	0.793074	PHF7	protein_coding
ENSG00000010319.7	1.21603	1.2439	0.270539	SEMA3G	protein_coding
ENSG00000010322.16	4.39833	1.51685	0.0374601	NISCH	protein_coding
ENSG00000010327.10	2.581	1.37581	0.10839	STAB1	protein_coding
ENSG00000010361.14	1.552	1.27961	0.213923	FUZ	protein_coding
ENSG00000010379.16	1.61747	0.775669	0.206359	SLC6A13	protein_coding
ENSG00000010404.18	0.0623992	1.05075	0.802694	IDS	protein_coding
ENSG00000010438.17	0.438037	1.13977	0.508025	PRSS3	protein_coding
ENSG00000010539.12	2.51206	0.731019	0.114259	ZNF200	protein_coding
ENSG00000010610.10	9.05222e-08	0.99994	0.99976	CD4	protein_coding
ENSG00000010626.15	2.5513	1.37212	0.111836	LRRC23	protein_coding
ENSG00000010671.16	0.0114258	1.02144	0.914861	BTK	protein_coding
ENSG00000010704.18	0.0736914	0.947798	0.786077	HFE	protein_coding
ENSG00000010803.16	4.21271e-05	0.99872	0.994821	SCMH1	protein_coding
ENSG00000010810.17	0.803122	1.19351	0.370537	FYN	protein_coding
ENSG00000010818.10	0.0981365	1.06381	0.754083	HIVEP2	protein_coding
ENSG00000010932.17	0.0259389	0.968176	0.872091	FMO1	protein_coding
ENSG00000011007.12	0.0538406	0.954936	0.816413	ELOA	protein_coding
ENSG00000011009.11	0.135165	0.929762	0.713083	LYPLA2	protein_coding
ENSG00000011021.23	0.145951	0.927376	0.702574	CLCN6	protein_coding
ENSG00000011028.14	0.539596	1.15617	0.462729	MRC2	protein_coding
ENSG00000011052.21				NME1-NME2	protein_coding
ENSG00000011083.9	0.158356	1.082	0.690893	SLC6A7	protein_coding
ENSG00000011105.14	2.57906	1.37431	0.109191	TSPAN9	protein_coding
ENSG00000011114.15	1.40459	0.790556	0.237714	BTBD7	protein_coding
ENSG00000011132.12	3.24976	1.43248	0.0723061	APBA3	protein_coding
ENSG00000011143.19	0.439629	1.13995	0.507435	MKS1	protein_coding
ENSG00000011198.10	1.25486	0.80114	0.263641	ABHD5	protein_coding
ENSG00000011201.12	0.319266	1.11842	0.572044	ANOS1	protein_coding
ENSG00000011243.18	4.16609	1.49918	0.0425678	AKAP8L	protein_coding
ENSG00000011258.16	1.19264	0.805384	0.276153	MBTD1	protein_coding
ENSG00000011260.14	4.6881	0.649592	0.0322155	UTP18	protein_coding
ENSG00000011275.19	1.45417	1.26921	0.228933	RNF216	protein_coding
ENSG00000011295.16	0.000992512	0.993806	0.974867	TTC19	protein_coding
ENSG00000011304.22	0.796981	0.838166	0.372906	PTBP1	protein_coding
ENSG00000011332.19	0.411937	1.13525	0.521444	DPF1	protein_coding
ENSG00000011347.10	0.15494	1.08078	0.693859	SYT7	protein_coding
ENSG00000011376.12	5.67362	0.622016	0.0185496	LARS2	protein_coding
ENSG00000011405.13	0.238675	0.90798	0.625362	PIK3C2A	protein_coding
ENSG00000011422.12	0.0539807	1.04693	0.816256	PLAUR	protein_coding
ENSG00000011426.11	0.766919	0.841043	0.381287	ANLN	protein_coding
ENSG00000011451.21	0.0290982	1.03422	0.864557	WIZ	protein_coding
ENSG00000011454.18	1.79068	1.30413	0.183021	RABGAP1	protein_coding
ENSG00000011465.18	0.00450757	1.0134	0.946468	DCN	protein_coding
ENSG00000011478.13	0.23006	0.909324	0.631383	QPCTL	protein_coding
ENSG00000011485.15	0.116069	0.934912	0.733451	PPP5C	protein_coding
ENSG00000011523.14	0.0112654	1.02118	0.91548	CEP68	protein_coding
ENSG00000011566.15	3.42147	0.689545	0.0668499	MAP4K3	protein_coding
ENSG00000011590.14	0.255786	1.10616	0.612702	ZBTB32	protein_coding
ENSG00000011600.12	0.719999	1.18423	0.395587	TYROBP	protein_coding
ENSG00000011638.11	1.30991	1.25659	0.25257	TMEM159	protein_coding
ENSG00000011677.13	0.344775	1.12378	0.55694	GABRA3	protein_coding
ENSG00000012048.23	2.85552	0.71574	0.091894	BRCA1	protein_coding
ENSG00000012061.16	0.0142466	0.976707	0.905008	ERCC1	protein_coding
ENSG00000012124.17	0.735519	0.843684	0.392232	CD22	protein_coding
ENSG00000012171.20	2.29484	1.34951	0.131128	SEMA3B	protein_coding
ENSG00000012174.12	1.7879	0.767682	0.182605	MBTPS2	protein_coding
ENSG00000012211.13	3.09997	1.41681	0.0793974	PRICKLE3	protein_coding
ENSG00000012223.13	0.113803	0.935388	0.736019	LTF	protein_coding
ENSG00000012232.9	0.0296726	0.966512	0.863269	EXTL3	protein_coding
ENSG00000012504.15	0.87094	0.831314	0.35193	NR1H4	protein_coding
ENSG00000012660.14	0.33677	0.891337	0.56223	ELOVL5	protein_coding
ENSG00000012779.11	0.00140566	1.00745	0.970092	ALOX5	protein_coding
ENSG00000012817.16	0.0156991	1.0251	0.900285	KDM5D	protein_coding
ENSG00000012822.16	2.21581	1.34247	0.137956	CALCOCO1	protein_coding
ENSG00000012963.15	0.60765	0.857092	0.436027	UBR7	protein_coding
ENSG00000012983.11	0.255255	0.905153	0.613496	MAP4K5	protein_coding
ENSG00000013016.16	0.0631147	0.951506	0.801737	EHD3	protein_coding
ENSG00000013275.8	0.124205	1.07199	0.724581	PSMC4	protein_coding
ENSG00000013288.9	0.0662055	1.05206	0.796982	MAN2B2	protein_coding
ENSG00000013293.6	0.0393457	1.04004	0.842734	SLC7A14	protein_coding
ENSG00000013297.12	1.07686	1.22759	0.300106	CLDN11	protein_coding
ENSG00000013306.16	0.0236692	1.03094	0.877768	SLC25A39	protein_coding
ENSG00000013364.19	0.021573	0.97145	0.883232	MVP	protein_coding
ENSG00000013374.16	1.12559	1.23353	0.289126	NUB1	protein_coding
ENSG00000013375.16	4.61373	0.650719	0.0338517	PGM3	protein_coding
ENSG00000013392.8	0.400615	0.881914	0.527355	RWDD2A	protein_coding
ENSG00000013441.16	2.25162	1.34622	0.134823	CLK1	protein_coding
ENSG00000013503.10	0.00796154	0.982549	0.928907	POLR3B	protein_coding
ENSG00000013523.11	0.10479	0.937957	0.746309	ANGEL1	protein_coding
ENSG00000013561.18	0.0228133	1.0303	0.879948	RNF14	protein_coding
ENSG00000013563.14	0.296957	1.11415	0.585528	DNASE1L1	protein_coding
ENSG00000013573.17	2.30833	1.35553	0.131003	DDX11	protein_coding
ENSG00000013583.10	1.49686	1.27363	0.222585	HEBP1	protein_coding
ENSG00000013588.9	5.72837	1.60911	0.0178084	GPRC5A	protein_coding
ENSG00000013619.14	0.472741	1.1461	0.491722	MAMLD1	protein_coding
ENSG00000013725.14	0.601695	1.16553	0.438055	CD6	protein_coding
ENSG00000013810.20	0.614196	0.855524	0.433413	TACC3	protein_coding
ENSG00000014123.10	1.9276	0.759941	0.165684	UFL1	protein_coding
ENSG00000014138.9	0.542577	0.863566	0.461345	POLA2	protein_coding
ENSG00000014164.7	0.534016	1.1551	0.465044	ZC3H3	protein_coding
ENSG00000014216.16	0.00681305	0.983825	0.934218	CAPN1	protein_coding
ENSG00000014257.16	0.269872	0.902564	0.603519	ACP3	protein_coding
ENSG00000014641.21	3.27771	0.698437	0.0719389	MDH1	protein_coding
ENSG00000014824.14	5.76182	0.620025	0.0176616	SLC30A9	protein_coding
ENSG00000014914.21	0.277939	1.10989	0.598525	MTMR11	protein_coding
ENSG00000014919.13	0.486942	0.871398	0.485608	COX15	protein_coding
ENSG00000015133.19	0.0610234	1.05011	0.80492	CCDC88C	protein_coding
ENSG00000015153.15	0.456547	0.874764	0.49971	YAF2	protein_coding
ENSG00000015171.20	0.129878	0.931272	0.7185	ZMYND11	protein_coding
ENSG00000015285.11	0.000348387	1.00373	0.985107	WAS	protein_coding
ENSG00000015413.9	0.0163486	0.975107	0.898261	DPEP1	protein_coding
ENSG00000015475.19	0.709947	0.845105	0.401029	BID	protein_coding
ENSG00000015479.20	0.144048	0.927786	0.704225	MATR3	protein_coding
ENSG00000015520.15	5.77124	1.61095	0.0168683	NPC1L1	protein_coding
ENSG00000015532.10	0.0523992	0.955721	0.818947	XYLT2	protein_coding
ENSG00000015568.13				RGPD5	protein_coding
ENSG00000015592.16	0.973202	1.21561	0.323993	STMN4	protein_coding
ENSG00000015676.18	0.651912	1.17322	0.419571	NUDCD3	protein_coding
ENSG00000016082.15	0.398187	1.13345	0.528013	ISL1	protein_coding
ENSG00000016391.11	3.33769	0.696312	0.0690651	CHDH	protein_coding
ENSG00000016402.13	0.361118	0.888222	0.548	IL20RA	protein_coding
ENSG00000016490.16	7.0576	0.587509	0.00892856	CLCA1	protein_coding
ENSG00000016602.9	1.32023	0.795765	0.252619	CLCA4	protein_coding
ENSG00000016864.18	0.059706	0.952771	0.80691	GLT8D1	protein_coding
ENSG00000017260.20	0.230077	0.909681	0.631663	ATP2C1	protein_coding
ENSG00000017427.17	0.0219661	1.02982	0.88215	IGF1	protein_coding
ENSG00000017483.15	0.297447	0.897804	0.585985	SLC38A5	protein_coding
ENSG00000017797.13	0.302476	1.11519	0.582691	RALBP1	protein_coding
ENSG00000018189.13	0.70601	0.847169	0.40114	RUFY3	protein_coding
ENSG00000018236.15	1.78394	1.30642	0.182615	CNTN1	protein_coding
ENSG00000018280.17	3.32378	1.43594	0.0693673	SLC11A1	protein_coding
ENSG00000018408.15	3.42293	1.44685	0.065729	WWTR1	protein_coding
ENSG00000018510.17	4.20071	0.663292	0.0428071	AGPS	protein_coding
ENSG00000018607.7				ZNF806	transcribed_unprocessed_pseudogene
ENSG00000018610.15	1.58103	1.28222	0.209678	CXorf56	protein_coding
ENSG00000018625.15	0.622485	1.17012	0.430117	ATP1A2	protein_coding
ENSG00000018699.13	1.78183	0.768104	0.183348	TTC27	protein_coding
ENSG00000018869.17	0.79017	0.838392	0.375505	ZNF582	protein_coding
ENSG00000019102.12	2.5856	0.726613	0.109461	VSIG2	protein_coding
ENSG00000019144.19	2.36889	1.35633	0.125111	PHLDB1	protein_coding
ENSG00000019169.10	0.00235179	0.990461	0.961323	MARCO	protein_coding
ENSG00000019186.10	0.0129532	0.977694	0.909394	CYP24A1	protein_coding
ENSG00000019485.13	0.558373	1.1592	0.455267	PRDM11	protein_coding
ENSG00000019505.8	0.804358	0.837438	0.370719	SYT13	protein_coding
ENSG00000019549.13	0.713454	0.845836	0.399409	SNAI2	protein_coding
ENSG00000019582.15	0.359126	0.887799	0.549694	CD74	protein_coding
ENSG00000019991.18	0.444417	0.87552	0.505978	HGF	protein_coding
ENSG00000019995.6	0.201629	1.09437	0.653212	ZRANB1	protein_coding
ENSG00000020129.16	1.84011	1.30793	0.176346	NCDN	protein_coding
ENSG00000020181.18	0.397518	1.13302	0.528179	ADGRA2	protein_coding
ENSG00000020219.9				CCT8L1P	processed_pseudogene
ENSG00000020256.20	2.27308	1.34792	0.132622	ZFP64	protein_coding
ENSG00000020426.11	0.0631201	1.05094	0.801729	MNAT1	protein_coding
ENSG00000020577.14	0.0405296	1.04059	0.840455	SAMD4A	protein_coding
ENSG00000020633.19	1.09127	1.22958	0.296267	RUNX3	protein_coding
ENSG00000020922.13	0.00270479	1.01031	0.958525	MRE11	protein_coding
ENSG00000021300.14	0.0223959	0.970897	0.88102	PLEKHB1	protein_coding
ENSG00000021355.13	0.476915	1.14621	0.490517	SERPINB1	protein_coding
ENSG00000021461.17				CYP3A43	protein_coding
ENSG00000021488.13	3.6338	1.46031	0.0578687	SLC7A9	protein_coding
ENSG00000021574.13	0.875996	0.83087	0.350232	SPAST	protein_coding
ENSG00000021645.20	5.46953	1.59366	0.0204073	NRXN3	protein_coding
ENSG00000021762.20	0.057008	1.04824	0.811294	OSBPL5	protein_coding
ENSG00000021776.11	0.148019	0.926844	0.700575	AQR	protein_coding
ENSG00000021826.17	0.117864	1.07004	0.731423	CPS1	protein_coding
ENSG00000021852.13				C8B	protein_coding
ENSG00000022267.19	1.11947	1.23258	0.290744	FHL1	protein_coding
ENSG00000022277.13	0.0129352	1.0227	0.909445	RTF2	protein_coding
ENSG00000022355.18				GABRA1	protein_coding
ENSG00000022556.16	0.0092657	0.981179	0.923326	NLRP2	protein_coding
ENSG00000022567.10	0.00757102	0.982964	0.930671	SLC45A4	protein_coding
ENSG00000022840.16	1.16187	1.23789	0.282445	RNF10	protein_coding
ENSG00000022976.15	0.428804	1.13901	0.513195	ZNF839	protein_coding
ENSG00000023041.11	2.60654	0.726436	0.10804	ZDHHC6	protein_coding
ENSG00000023171.18	0.868597	1.20212	0.351723	GRAMD1B	protein_coding
ENSG00000023191.17	3.4819	1.4491	0.0639991	RNH1	protein_coding
ENSG00000023228.14	6.35857	0.605077	0.0127132	NDUFS1	protein_coding
ENSG00000023287.13	0.011795	0.978616	0.913528	RB1CC1	protein_coding
ENSG00000023318.8	0.491608	0.870747	0.483721	ERP44	protein_coding
ENSG00000023330.15	0.114416	1.06908	0.735284	ALAS1	protein_coding
ENSG00000023445.16	3.43505	0.691457	0.0661131	BIRC3	protein_coding
ENSG00000023516.9	0.036167	0.963074	0.849211	AKAP11	protein_coding
ENSG00000023572.10	1.20563	0.804619	0.273567	GLRX2	protein_coding
ENSG00000023608.5	0.134979	0.929802	0.713205	SNAPC1	protein_coding
ENSG00000023697.13	0.975134	0.822368	0.324687	DERA	protein_coding
ENSG00000023734.11	0.00894217	1.01884	0.924664	STRAP	protein_coding
ENSG00000023839.12	0.00270371	1.01032	0.958531	ABCC2	protein_coding
ENSG00000023892.11	5.94253	1.62234	0.0156463	DEF6	protein_coding
ENSG00000023902.14	0.626199	1.16999	0.428686	PLEKHO1	protein_coding
ENSG00000023909.10	6.5554	0.599989	0.0115594	GCLM	protein_coding
ENSG00000024048.11	1.10647	0.811716	0.29417	UBR2	protein_coding
ENSG00000024422.12	0.912176	1.20789	0.339647	EHD2	protein_coding
ENSG00000024526.17	4.11613	0.668487	0.0440994	DEPDC1	protein_coding
ENSG00000024862.18	0.212905	0.912954	0.644395	CCDC28A	protein_coding
ENSG00000025039.15	0.853568	1.20198	0.356031	RRAGD	protein_coding
ENSG00000025156.13	0.810115	1.19476	0.369015	HSF2	protein_coding
ENSG00000025293.17	0.0471941	1.04412	0.827985	PHF20	protein_coding
ENSG00000025423.11	1.45507	1.26953	0.22844	HSD17B6	protein_coding
ENSG00000025434.19	3.47978	1.44808	0.0640685	NR1H3	protein_coding
ENSG00000025708.14	0.198706	1.09264	0.655603	TYMP	protein_coding
ENSG00000025770.19	0.560291	0.862359	0.454903	NCAPH2	protein_coding
ENSG00000025772.8	3.64441	1.46202	0.0584264	TOMM34	protein_coding
ENSG00000025796.14	0.139595	1.07714	0.709008	SEC63	protein_coding
ENSG00000025800.14	0.771121	0.84069	0.380775	KPNA6	protein_coding
ENSG00000026025.16	2.826	1.39841	0.0937103	VIM	protein_coding
ENSG00000026036.22	6.73563	1.6768	0.0103479	RTEL1-TNFRSF6B	protein_coding
ENSG00000026103.22	1.70424	0.77215	0.193534	FAS	protein_coding
ENSG00000026297.16	1.38522	1.26293	0.240294	RNASET2	protein_coding
ENSG00000026508.20	0.802751	0.837845	0.370913	CD44	protein_coding
ENSG00000026559.14	0.435285	1.13905	0.509703	KCNG1	protein_coding
ENSG00000026652.15	0.0531082	1.04652	0.817747	AGPAT4	protein_coding
ENSG00000026751.17	4.60903	0.647609	0.0343766	SLAMF7	protein_coding
ENSG00000026950.17	0.285949	0.899779	0.593184	BTN3A1	protein_coding
ENSG00000027001.10	4.96516	0.641395	0.0275428	MIPEP	protein_coding
ENSG00000027075.15	1.1341	1.23549	0.287375	PRKCH	protein_coding
ENSG00000027644.5	0.210312	1.09467	0.646515	INSRR	protein_coding
ENSG00000027697.15	3.19684	0.700918	0.0758483	IFNGR1	protein_coding
ENSG00000027847.14	1.68144	1.29335	0.196512	B4GALT7	protein_coding
ENSG00000027869.12	2.89996	1.4015	0.0904555	SH2D2A	protein_coding
ENSG00000028116.18	2.54304	0.729028	0.112791	VRK2	protein_coding
ENSG00000028137.19	0.155109	0.925232	0.693846	TNFRSF1B	protein_coding
ENSG00000028203.18	0.23046	0.909412	0.631479	VEZT	protein_coding
ENSG00000028277.21	0.495362	1.14936	0.481476	POU2F2	protein_coding
ENSG00000028310.18	4.2447	1.50603	0.0409245	BRD9	protein_coding
ENSG00000028528.15	0.785523	1.19159	0.376373	SNX1	protein_coding
ENSG00000028839.10	0.520833	0.866828	0.470997	TBPL1	protein_coding
ENSG00000029153.14	3.91432	0.672554	0.0504593	ARNTL2	protein_coding
ENSG00000029363.17	1.15066	0.809022	0.283465	BCLAF1	protein_coding
ENSG00000029364.12	0.616827	0.855991	0.43302	SLC39A9	protein_coding
ENSG00000029534.21	0.263856	0.903062	0.608041	ANK1	protein_coding
ENSG00000029559.7	2.46044	1.36727	0.119528	IBSP	protein_coding
ENSG00000029639.11	3.25298	0.699413	0.0723677	TFB1M	protein_coding
ENSG00000029725.17	0.0445043	0.959236	0.832945	RABEP1	protein_coding
ENSG00000029993.15	1.48397	0.785854	0.223871	HMGB3	protein_coding
ENSG00000030066.13	0.000776813	0.994485	0.977766	NUP160	protein_coding
ENSG00000030110.13	0.0107942	1.02083	0.917265	BAK1	protein_coding
ENSG00000030304.14	0.995379	0.82051	0.319704	MUSK	protein_coding
ENSG00000030419.16	0.173422	0.921066	0.677247	IKZF2	protein_coding
ENSG00000030582.18	0.0793457	1.0573	0.778197	GRN	protein_coding
ENSG00000031003.10	1.5577	0.779507	0.214036	FAM13B	protein_coding
ENSG00000031081.11	0.464613	1.14447	0.495625	ARHGAP31	protein_coding
ENSG00000031691.7	1.74165	0.770051	0.187259	CENPQ	protein_coding
ENSG00000031698.13	1.11377	0.811726	0.292295	SARS1	protein_coding
ENSG00000031823.14	0.453459	1.1423	0.501003	RANBP3	protein_coding
ENSG00000032219.19	0.453199	0.875468	0.500936	ARID4A	protein_coding
ENSG00000032389.13	0.199178	0.915415	0.655202	EIPR1	protein_coding
ENSG00000032444.17	0.0542207	1.04699	0.815854	PNPLA6	protein_coding
ENSG00000032742.18	1.92397	0.759438	0.167182	IFT88	protein_coding
ENSG00000033011.13	2.96686	0.707298	0.0882113	ALG1	protein_coding
ENSG00000033030.15	6.71279e-05	0.998385	0.993463	ZCCHC8	protein_coding
ENSG00000033050.9	2.14536	1.3364	0.14475	ABCF2	protein_coding
ENSG00000033100.16	1.62897	1.28808	0.202608	CHPF2	protein_coding
ENSG00000033122.21	0.508383	0.868656	0.476361	LRRC7	protein_coding
ENSG00000033170.17	2.03561	0.754139	0.154664	FUT8	protein_coding
ENSG00000033178.13	2.818	0.71628	0.0954741	UBA6	protein_coding
ENSG00000033327.13	1.42817	0.789271	0.232785	GAB2	protein_coding
ENSG00000033627.17	0.0420284	0.960227	0.837611	ATP6V0A1	protein_coding
ENSG00000033800.14	0.718696	1.18276	0.396968	PIAS1	protein_coding
ENSG00000033867.16	2.17149	0.744434	0.142895	SLC4A7	protein_coding
ENSG00000034053.14	0.511482	0.867536	0.475614	APBA2	protein_coding
ENSG00000034152.19	3.31807	1.43903	0.0708269	MAP2K3	protein_coding
ENSG00000034239.11	2.25396	1.34824	0.134704	EFCAB1	protein_coding
ENSG00000034510.6	0.00574124	0.985157	0.939597	TMSB10	protein_coding
ENSG00000034533.12	3.40949	1.44388	0.0662051	ASTE1	protein_coding
ENSG00000034677.13	0.899464	1.21183	0.343005	RNF19A	protein_coding
ENSG00000034693.15	0.0213461	0.971571	0.883843	PEX3	protein_coding
ENSG00000034713.8	1.09838	1.23218	0.295184	GABARAPL2	protein_coding
ENSG00000034971.17				MYOC	protein_coding
ENSG00000035115.22	0.899947	0.828204	0.342658	SH3YL1	protein_coding
ENSG00000035141.8	0.58061	1.16238	0.44663	FAM136A	protein_coding
ENSG00000035403.18	0.192129	1.0906	0.661062	VCL	protein_coding
ENSG00000035499.13	6.57169	0.599201	0.0114581	DEPDC1B	protein_coding
ENSG00000035664.11	0.346786	1.12367	0.556215	DAPK2	protein_coding
ENSG00000035681.9	0.589973	1.16541	0.442863	NSMAF	protein_coding
ENSG00000035687.10	3.34645	0.695627	0.0690096	ADSS2	protein_coding
ENSG00000035720.8	0.0100085	0.980189	0.92033	STAP1	protein_coding
ENSG00000035862.12	1.00213	1.21907	0.317202	TIMP2	protein_coding
ENSG00000035928.16	3.41916	0.692733	0.0664194	RFC1	protein_coding
ENSG00000036054.13	1.09265	0.811934	0.297479	TBC1D23	protein_coding
ENSG00000036257.13	0.432605	0.877572	0.51133	CUL3	protein_coding
ENSG00000036448.10	0.519948	1.15347	0.4706	MYOM2	protein_coding
ENSG00000036473.8	0.076307	0.946892	0.782336	OTC	protein_coding
ENSG00000036530.9	6.53634	1.66455	0.011409	CYP46A1	protein_coding
ENSG00000036549.13	0.983783	0.821566	0.32255	ZZZ3	protein_coding
ENSG00000036565.15	4.28294	0.662893	0.0400369	SLC18A1	protein_coding
ENSG00000036672.16	0.690177	0.84804	0.407174	USP2	protein_coding
ENSG00000036828.17	0.577644	1.16223	0.447602	CASR	protein_coding
ENSG00000037042.9	2.96485	1.40746	0.0872976	TUBG2	protein_coding
ENSG00000037241.7	0.165445	0.922665	0.684122	RPL26L1	protein_coding
ENSG00000037280.16	2.51071	1.36955	0.114039	FLT4	protein_coding
ENSG00000037474.15	0.543043	1.15777	0.46211	NSUN2	protein_coding
ENSG00000037637.11	0.450509	0.87588	0.502217	FBXO42	protein_coding
ENSG00000037749.12	2.94362	0.707834	0.0893992	MFAP3	protein_coding
ENSG00000037757.14	0.390517	1.1313	0.53182	MRI1	protein_coding
ENSG00000037897.17	0.294621	0.89813	0.587393	METTL1	protein_coding
ENSG00000037965.6	9.91935	1.88168	0.00201408	HOXC8	protein_coding
ENSG00000038002.9	1.29103	0.798723	0.257258	AGA	protein_coding
ENSG00000038210.14	5.74048	0.621284	0.0176898	PI4K2B	protein_coding
ENSG00000038219.13	1.22032	0.80377	0.270351	BOD1L1	protein_coding
ENSG00000038274.17	1.18375	0.805197	0.278191	MAT2B	protein_coding
ENSG00000038295.8	0.0116965	1.02179	0.913864	TLL1	protein_coding
ENSG00000038358.15	0.267628	1.10747	0.605029	EDC4	protein_coding
ENSG00000038382.20	0.0131109	0.977486	0.908853	TRIO	protein_coding
ENSG00000038427.16	0.101398	1.0656	0.750088	VCAN	protein_coding
ENSG00000038532.16	0.0667963	0.950282	0.796098	CLEC16A	protein_coding
ENSG00000038945.15	1.17185	1.24202	0.27902	MSR1	protein_coding
ENSG00000039068.19	2.65971	0.723978	0.10453	CDH1	protein_coding
ENSG00000039123.16	0.516927	0.867337	0.472876	MTREX	protein_coding
ENSG00000039139.9	0.347102	1.12379	0.55631	DNAH5	protein_coding
ENSG00000039319.17	6.03512	0.611145	0.015518	ZFYVE16	protein_coding
ENSG00000039523.20	6.32896	1.65128	0.0127855	RIPOR1	protein_coding
ENSG00000039537.14	1.95952	1.32092	0.16412	C6	protein_coding
ENSG00000039560.14	1.03447	1.22335	0.309526	RAI14	protein_coding
ENSG00000039600.11	0.00646112	1.01599	0.935932	SOX30	protein_coding
ENSG00000039650.12	0.0902052	1.06102	0.763921	PNKP	protein_coding
ENSG00000039987.7	0.681385	0.849456	0.409962	BEST2	protein_coding
ENSG00000040199.18	0.195591	0.916372	0.658384	PHLPP2	protein_coding
ENSG00000040275.17	0.0324985	0.965014	0.856927	SPDL1	protein_coding
ENSG00000040341.18	2.62139	0.725123	0.107386	STAU2	protein_coding
ENSG00000040487.13	0.182207	0.919193	0.669483	SLC66A1	protein_coding
ENSG00000040531.16	2.52231	1.3693	0.113529	CTNS	protein_coding
ENSG00000040608.14	0.0812672	0.945278	0.775632	RTN4R	protein_coding
ENSG00000040633.13	0.489427	1.14811	0.484496	PHF23	protein_coding
ENSG00000040731.10				CDH10	protein_coding
ENSG00000040933.16	0.372976	1.12878	0.541379	INPP4A	protein_coding
ENSG00000041353.10	0.146916	0.927157	0.701569	RAB27B	protein_coding
ENSG00000041357.16	0.104934	1.06608	0.746143	PSMA4	protein_coding
ENSG00000041515.16	0.429085	1.13839	0.512575	MYO16	protein_coding
ENSG00000041802.11	0.160789	0.92398	0.68843	LSG1	protein_coding
ENSG00000041880.14	0.0343034	0.963718	0.853128	PARP3	protein_coding
ENSG00000041982.16	0.0239749	1.03109	0.876929	TNC	protein_coding
ENSG00000041988.15	3.69936	1.4648	0.055944	THAP3	protein_coding
ENSG00000042062.13	2.04862	0.749246	0.155929	RIPOR3	protein_coding
ENSG00000042088.14	0.645832	0.853145	0.422434	TDP1	protein_coding
ENSG00000042286.15	0.342447	0.890714	0.558394	AIFM2	protein_coding
ENSG00000042304.12				C2orf83	protein_coding
ENSG00000042317.17	1.09357	0.813305	0.296704	SPATA7	protein_coding
ENSG00000042429.12	2.62784	1.38116	0.105953	MED17	protein_coding
ENSG00000042445.14	0.831682	1.19721	0.362441	RETSAT	protein_coding
ENSG00000042493.16	1.77568	1.30162	0.183737	CAPG	protein_coding
ENSG00000042753.12	0.125755	1.07251	0.722997	AP2S1	protein_coding
ENSG00000042781.14	3.61436	0.684722	0.0594614	USH2A	protein_coding
ENSG00000042813.8				ZPBP	protein_coding
ENSG00000042832.12	5.15817	0.636696	0.0244973	TG	protein_coding
ENSG00000042980.13	2.92724e-05	1.00107	0.995683	ADAM28	protein_coding
ENSG00000043039.7	0.103305	1.06565	0.748051	BARX2	protein_coding
ENSG00000043093.15	1.69591	0.772825	0.194239	DCUN1D1	protein_coding
ENSG00000043143.20	0.0916707	1.06167	0.762028	JADE2	protein_coding
ENSG00000043355.12	4.16392	1.49878	0.0423414	ZIC2	protein_coding
ENSG00000043462.13	0.00229752	0.990494	0.961775	LCP2	protein_coding
ENSG00000043514.17	2.71505	0.722007	0.100628	TRIT1	protein_coding
ENSG00000043591.6	0.376156	1.12857	0.539783	ADRB1	protein_coding
ENSG00000044012.4	0.682933	0.848289	0.410158	GUCA2B	protein_coding
ENSG00000044090.10	5.40528	1.58737	0.0213287	CUL7	protein_coding
ENSG00000044115.21	0.0215301	0.971468	0.883347	CTNNA1	protein_coding
ENSG00000044446.12	0.0372134	0.962468	0.847089	PHKA2	protein_coding
ENSG00000044459.15	0.202326	1.09396	0.653489	CNTLN	protein_coding
ENSG00000044524.11	1.07026	0.814104	0.302495	EPHA3	protein_coding
ENSG00000044574.8	0.318554	1.1181	0.57286	HSPA5	protein_coding
ENSG00000046604.13	3.20888	0.701132	0.0749799	DSG2	protein_coding
ENSG00000046647.13	0.557564	0.862725	0.456002	GEMIN8	protein_coding
ENSG00000046651.15	0.0233652	0.970279	0.878515	OFD1	protein_coding
ENSG00000046653.15	0.212947	0.912156	0.64481	GPM6B	protein_coding
ENSG00000046774.10				MAGEC2	protein_coding
ENSG00000046889.19	0.892174	0.828881	0.346067	PREX2	protein_coding
ENSG00000047056.16	4.42347	1.52078	0.0367175	WDR37	protein_coding
ENSG00000047188.16	3.33593	0.69555	0.069776	YTHDC2	protein_coding
ENSG00000047230.15	0.403669	0.88199	0.525475	CTPS2	protein_coding
ENSG00000047249.18	0.578614	1.16247	0.447221	ATP6V1H	protein_coding
ENSG00000047315.17	2.59755	0.725472	0.109771	POLR2B	protein_coding
ENSG00000047346.12	0.0210998	0.971651	0.884508	FAM214A	protein_coding
ENSG00000047365.12	7.10776	0.586515	0.0086913	ARAP2	protein_coding
ENSG00000047410.14	0.440089	1.14081	0.508094	TPR	protein_coding
ENSG00000047457.14	0.0039372	0.987589	0.949972	CP	protein_coding
ENSG00000047578.13	1.10468	1.23089	0.293621	KATNIP	protein_coding
ENSG00000047579.20	0.256834	0.904735	0.61217	DTNBP1	protein_coding
ENSG00000047597.7	0.598158	0.856911	0.44048	XK	protein_coding
ENSG00000047617.15	0.130115	0.931203	0.718375	ANO2	protein_coding
ENSG00000047621.12	0.0041048	0.987323	0.948922	C12orf4	protein_coding
ENSG00000047634.15	0.0517283	0.956125	0.820114	SCML1	protein_coding
ENSG00000047644.19	3.66442	1.46448	0.0568485	WWC3	protein_coding
ENSG00000047648.23	0.588032	1.16558	0.442972	ARHGAP6	protein_coding
ENSG00000047662.5	0.0855891	0.943888	0.769784	FAM184B	protein_coding
ENSG00000047849.21	0.00220989	1.00932	0.962507	MAP4	protein_coding
ENSG00000047932.14	0.131189	1.07424	0.71721	GOPC	protein_coding
ENSG00000047936.11	0.0849909	1.05921	0.770692	ROS1	protein_coding
ENSG00000048028.11	0.0940054	0.941152	0.759239	USP28	protein_coding
ENSG00000048052.22	0.0631687	1.0509	0.801563	HDAC9	protein_coding
ENSG00000048140.18	0.264393	0.903369	0.60745	TSPAN17	protein_coding
ENSG00000048162.21	0.0662336	0.950211	0.796814	NOP16	protein_coding
ENSG00000048342.17	2.51929	1.37138	0.114869	CC2D2A	protein_coding
ENSG00000048392.12	3.73225	0.679941	0.0554276	RRM2B	protein_coding
ENSG00000048405.10	0.497881	0.869872	0.480942	ZNF800	protein_coding
ENSG00000048462.11	4.98665	0.634692	0.0280561	TNFRSF17	protein_coding
ENSG00000048471.14	0.000740736	1.00544	0.978286	SNX29	protein_coding
ENSG00000048540.15	1.68138	1.29463	0.195552	LMO3	protein_coding
ENSG00000048544.6	0.889694	0.830161	0.34594	MRPS10	protein_coding
ENSG00000048545.16				GUCA1A	protein_coding
ENSG00000048649.13	0.469015	1.14491	0.493937	RSF1	protein_coding
ENSG00000048707.15	4.83086	0.645284	0.0292471	VPS13D	protein_coding
ENSG00000048740.18	1.99227	0.756519	0.159499	CELF2	protein_coding
ENSG00000048828.17	0.0530009	0.95561	0.817927	FAM120A	protein_coding
ENSG00000048991.16	0.835369	0.834449	0.361932	R3HDM1	protein_coding
ENSG00000049089.15	0.00224798	0.990692	0.962185	COL9A2	protein_coding
ENSG00000049130.16	1.36922	0.793763	0.242657	KITLG	protein_coding
ENSG00000049167.15	0.723677	0.845113	0.395546	ERCC8	protein_coding
ENSG00000049192.15	1.23431	1.2465	0.267003	ADAMTS6	protein_coding
ENSG00000049239.13	0.185559	0.918467	0.666722	H6PD	protein_coding
ENSG00000049245.13	3.31593	0.696619	0.0706404	VAMP3	protein_coding
ENSG00000049246.14	0.0236712	1.03084	0.877716	PER3	protein_coding
ENSG00000049247.14	0.956664	1.21536	0.329868	UTS2	protein_coding
ENSG00000049249.9	0.608003	0.855556	0.436973	TNFRSF9	protein_coding
ENSG00000049283.18	0.0898858	0.942538	0.764415	EPN3	protein_coding
ENSG00000049323.16	2.17293	1.33926	0.142209	LTBP1	protein_coding
ENSG00000049449.10	1.88333	1.31231	0.171749	RCN1	protein_coding
ENSG00000049540.18	0.0762957	1.05612	0.782353	ELN	protein_coding
ENSG00000049541.11	0.378414	1.12913	0.53873	RFC2	protein_coding
ENSG00000049618.24	0.399722	1.13336	0.527194	ARID1B	protein_coding
ENSG00000049656.14	0.707	1.18068	0.400811	CLPTM1L	protein_coding
ENSG00000049759.19	1.11713	0.809929	0.292435	NEDD4L	protein_coding
ENSG00000049768.16	0.0369503	0.962685	0.847626	FOXP3	protein_coding
ENSG00000049769.14	5.29776	1.58143	0.0226525	PPP1R3F	protein_coding
ENSG00000049860.14	1.36181	0.793694	0.244624	HEXB	protein_coding
ENSG00000049883.15	0.469251	0.873327	0.493823	PTCD2	protein_coding
ENSG00000050030.16	1.21912	1.24596	0.2697	NEXMIF	protein_coding
ENSG00000050130.18	0.22113	0.910877	0.638555	JKAMP	protein_coding
ENSG00000050165.18	0.610419	0.856435	0.435637	DKK3	protein_coding
ENSG00000050327.15	1.02628	1.22257	0.312664	ARHGEF5	protein_coding
ENSG00000050344.9	2.91703	0.71286	0.089515	NFE2L3	protein_coding
ENSG00000050393.11	3.83993	1.47724	0.0515437	MCUR1	protein_coding
ENSG00000050405.13	0.667761	0.85079	0.414205	LIMA1	protein_coding
ENSG00000050426.16	1.13393	1.23432	0.287311	LETMD1	protein_coding
ENSG00000050438.17	0.211211	0.913305	0.646005	SLC4A8	protein_coding
ENSG00000050555.19	0.463819	0.873452	0.496891	LAMC3	protein_coding
ENSG00000050628.20	0.049884	1.04518	0.823273	PTGER3	protein_coding
ENSG00000050730.16	3.63449	0.683313	0.059066	TNIP3	protein_coding
ENSG00000050748.18	5.08439	0.639222	0.0253237	MAPK9	protein_coding
ENSG00000050767.17	0.0336655	1.03704	0.854376	COL23A1	protein_coding
ENSG00000050820.17	0.702703	1.17988	0.40224	BCAR1	protein_coding
ENSG00000051009.11	3.23839	1.43112	0.0743305	FAM160A2	protein_coding
ENSG00000051108.15	0.624603	1.17125	0.429168	HERPUD1	protein_coding
ENSG00000051128.19	3.75429	1.46844	0.0535967	HOMER3	protein_coding
ENSG00000051180.17	0.596317	1.16503	0.440774	RAD51	protein_coding
ENSG00000051341.14	1.68113	0.773516	0.19551	POLQ	protein_coding
ENSG00000051382.9	2.19627	0.745203	0.140448	PIK3CB	protein_coding
ENSG00000051523.11	1.69395	1.29545	0.193122	CYBA	protein_coding
ENSG00000051596.10	0.738632	0.842029	0.389844	THOC3	protein_coding
ENSG00000051620.11	0.454353	0.875298	0.500572	HEBP2	protein_coding
ENSG00000051825.15	3.72867	0.681005	0.0556125	MPHOSPH9	protein_coding
ENSG00000052126.14	0.490595	0.870841	0.483978	PLEKHA5	protein_coding
ENSG00000052344.16	0.457335	1.14282	0.49936	PRSS8	protein_coding
ENSG00000052723.12	1.74183	0.768778	0.189029	SIKE1	protein_coding
ENSG00000052749.14	3.20564	1.42586	0.0747906	RRP12	protein_coding
ENSG00000052795.13	1.28903	0.798654	0.25761	FNIP2	protein_coding
ENSG00000052802.13	1.62276	0.777672	0.203403	MSMO1	protein_coding
ENSG00000052841.15	0.087971	1.0603	0.766821	TTC17	protein_coding
ENSG00000052850.8	2.8604	1.3998	0.0920059	ALX4	protein_coding
ENSG00000053108.17	0.314347	1.11857	0.575359	FSTL4	protein_coding
ENSG00000053254.16	0.130169	0.931222	0.718319	FOXN3	protein_coding
ENSG00000053328.8	0.0565756	0.95335	0.812118	METTL24	protein_coding
ENSG00000053371.12	2.29694	0.740474	0.131722	AKR7A2	protein_coding
ENSG00000053372.5	3.55393	0.68696	0.0604368	MRTO4	protein_coding
ENSG00000053438.11	0.0643403	1.0519	0.799686	NNAT	protein_coding
ENSG00000053501.13	0.794114	1.19228	0.373503	USE1	protein_coding
ENSG00000053524.12	0.65909	1.17531	0.416817	MCF2L2	protein_coding
ENSG00000053702.15	1.3949	1.26358	0.23831	NRIP2	protein_coding
ENSG00000053747.17	0.246174	0.906514	0.62009	LAMA3	protein_coding
ENSG00000053770.12	2.87164	0.715136	0.0916816	AP5M1	protein_coding
ENSG00000053900.11	0.933526	0.826208	0.334338	ANAPC4	protein_coding
ENSG00000053918.18	0.0132654	1.0231	0.908321	KCNQ1	protein_coding
ENSG00000054116.12	0.035684	1.038	0.850192	TRAPPC3	protein_coding
ENSG00000054118.15	0.608471	0.856754	0.4355	THRAP3	protein_coding
ENSG00000054148.18	2.44441	1.36194	0.119242	PHPT1	protein_coding
ENSG00000054179.12	0.0157563	1.02508	0.900111	ENTPD2	protein_coding
ENSG00000054219.11	0.231956	1.09969	0.630276	LY75	protein_coding
ENSG00000054267.22	0.000543009	1.00461	0.981409	ARID4B	protein_coding
ENSG00000054277.14	0.0423102	1.04165	0.837038	OPN3	protein_coding
ENSG00000054282.16	0.0693087	1.05339	0.792421	SDCCAG8	protein_coding
ENSG00000054356.14	6.0896	1.63844	0.0146141	PTPRN	protein_coding
ENSG00000054392.13	0.158542	1.08217	0.690526	HHAT	protein_coding
ENSG00000054523.18	0.911757	0.828107	0.340321	KIF1B	protein_coding
ENSG00000054598.9	3.33384	1.43738	0.0689421	FOXC1	protein_coding
ENSG00000054611.14	0.187162	1.08907	0.665285	TBC1D22A	protein_coding
ENSG00000054654.19	0.288229	0.899459	0.591462	SYNE2	protein_coding
ENSG00000054690.14	0.0328832	0.964698	0.856093	PLEKHH1	protein_coding
ENSG00000054793.14	0.235417	0.907659	0.627899	ATP9A	protein_coding
ENSG00000054796.13				SPO11	protein_coding
ENSG00000054803.4	1.30343	1.25417	0.255038	CBLN4	protein_coding
ENSG00000054938.16	1.1361	1.2371	0.285992	CHRDL2	protein_coding
ENSG00000054965.11	0.719503	1.18281	0.397185	FAM168A	protein_coding
ENSG00000054967.13	0.00158376	1.00793	0.968253	RELT	protein_coding
ENSG00000054983.17	0.04414	1.04233	0.833599	GALC	protein_coding
ENSG00000055044.11	0.18471	1.08948	0.667758	NOP58	protein_coding
ENSG00000055070.17	1.60442	0.778104	0.20708	SZRD1	protein_coding
ENSG00000055118.16	2.82944	1.39552	0.0944548	KCNH2	protein_coding
ENSG00000055130.17	0.129495	1.07387	0.718973	CUL1	protein_coding
ENSG00000055147.19	0.919695	0.827168	0.338509	FAM114A2	protein_coding
ENSG00000055163.20	0.00292324	1.01077	0.956877	CYFIP2	protein_coding
ENSG00000055208.19	1.61354	0.776398	0.2061	TAB2	protein_coding
ENSG00000055211.14	0.271368	0.901996	0.602744	GINM1	protein_coding
ENSG00000055332.18	0.0235798	0.969959	0.877983	EIF2AK2	protein_coding
ENSG00000055483.19	0.183069	1.08817	0.668661	USP36	protein_coding
ENSG00000055609.19	0.755154	1.18777	0.385248	KMT2C	protein_coding
ENSG00000055732.13	0.0416671	1.04111	0.838302	MCOLN3	protein_coding
ENSG00000055813.6	0.252541	0.904849	0.615558	CCDC85A	protein_coding
ENSG00000055917.16	0.00432401	0.987065	0.947574	PUM2	protein_coding
ENSG00000055950.16	1.38023	1.2612	0.240776	MRPL43	protein_coding
ENSG00000055955.17	0.308048	0.896229	0.579121	ITIH4	protein_coding
ENSG00000055957.11	0.0404732	0.960978	0.840602	ITIH1	protein_coding
ENSG00000056050.7	1.86396	0.763135	0.172856	HPF1	protein_coding
ENSG00000056097.16	1.09912	0.812155	0.296111	ZFR	protein_coding
ENSG00000056277.16	0.00138356	0.992674	0.970329	ZNF280C	protein_coding
ENSG00000056291.17	0.982641	0.820152	0.323327	NPFFR2	protein_coding
ENSG00000056487.16				PHF21B	protein_coding
ENSG00000056558.11	0.0699004	1.05374	0.791422	TRAF1	protein_coding
ENSG00000056586.16	0.000679756	0.994863	0.9792	RC3H2	protein_coding
ENSG00000056736.10	10.1855	0.525927	0.00179412	IL17RB	protein_coding
ENSG00000056972.20	0.00431621	0.986955	0.947611	TRAF3IP2	protein_coding
ENSG00000056998.20	1.81936	0.765722	0.178821	GYG2	protein_coding
ENSG00000057019.16	0.0225672	0.970547	0.880596	DCBLD2	protein_coding
ENSG00000057149.16				SERPINB3	protein_coding
ENSG00000057252.13	0.475771	0.871545	0.49115	SOAT1	protein_coding
ENSG00000057294.15	4.92741	0.643256	0.027682	PKP2	protein_coding
ENSG00000057468.7	3.66297	1.46332	0.0566021	MSH4	protein_coding
ENSG00000057593.14	0.0566711	1.04809	0.811871	F7	protein_coding
ENSG00000057608.17	2.83626	0.715829	0.0944226	GDI2	protein_coding
ENSG00000057657.17	0.0520304	1.04617	0.819523	PRDM1	protein_coding
ENSG00000057663.16	0.0368646	0.962655	0.84778	ATG5	protein_coding
ENSG00000057704.13	0.00318576	1.01124	0.954987	TMCC3	protein_coding
ENSG00000057757.10	0.94743	0.824398	0.330498	PITHD1	protein_coding
ENSG00000057935.14	0.252279	1.10432	0.615798	MTA3	protein_coding
ENSG00000058056.9	0.86829	1.20334	0.352939	USP13	protein_coding
ENSG00000058063.16	1.96715	0.757506	0.162526	ATP11B	protein_coding
ENSG00000058085.15	0.116739	1.06995	0.73272	LAMC2	protein_coding
ENSG00000058091.17	0.238685	1.1024	0.624978	CDK14	protein_coding
ENSG00000058262.10	0.333003	1.12078	0.563869	SEC61A1	protein_coding
ENSG00000058272.19	0.0362606	1.03839	0.848967	PPP1R12A	protein_coding
ENSG00000058335.16	0.250264	0.905608	0.617194	RASGRF1	protein_coding
ENSG00000058404.20	1.81714	1.30611	0.179456	CAMK2B	protein_coding
ENSG00000058453.17	2.17708	1.33933	0.141816	CROCC	protein_coding
ENSG00000058600.16	0.743078	1.1859	0.389056	POLR3E	protein_coding
ENSG00000058668.15	0.187102	0.917966	0.66559	ATP2B4	protein_coding
ENSG00000058673.17	0.409476	1.13487	0.522357	ZC3H11A	protein_coding
ENSG00000058729.11	1.85479	0.763715	0.174652	RIOK2	protein_coding
ENSG00000058799.15	0.082257	0.944983	0.774267	YIPF1	protein_coding
ENSG00000058804.12	9.22489	0.542827	0.00294958	NDC1	protein_coding
ENSG00000058866.15	0.173001	1.08573	0.677699	DGKG	protein_coding
ENSG00000059122.17	0.197717	1.0917	0.656566	FLYWCH1	protein_coding
ENSG00000059145.19	1.18569	1.24131	0.275965	UNKL	protein_coding
ENSG00000059377.18	1.01857	0.819372	0.313551	TBXAS1	protein_coding
ENSG00000059378.13	1.52391	1.2766	0.21812	PARP12	protein_coding
ENSG00000059573.9	0.558032	1.15905	0.455172	ALDH18A1	protein_coding
ENSG00000059588.10	0.000701937	1.00524	0.978864	TARBP1	protein_coding
ENSG00000059691.12	1.51149	0.78406	0.220343	GATB	protein_coding
ENSG00000059728.11	0.252721	0.90505	0.615579	MXD1	protein_coding
ENSG00000059758.8	0.238376	0.907683	0.62567	CDK17	protein_coding
ENSG00000059769.20	1.52033	0.783719	0.218634	DNAJC25	protein_coding
ENSG00000059804.16	1.42395	1.26685	0.233855	SLC2A3	protein_coding
ENSG00000059915.17	1.57228	1.2823	0.210288	PSD	protein_coding
ENSG00000060069.17	0.476058	0.872379	0.490718	CTDP1	protein_coding
ENSG00000060138.13	1.31017	1.25501	0.254103	YBX3	protein_coding
ENSG00000060140.9	0.66371	0.851269	0.415363	STYK1	protein_coding
ENSG00000060237.18	0.0821313	1.05821	0.774436	WNK1	protein_coding
ENSG00000060303.5	0.696195	0.847453	0.404901	RPS17P5	processed_pseudogene
ENSG00000060339.14	0.361262	0.886288	0.547442	CCAR1	protein_coding
ENSG00000060491.16	1.76524	1.30061	0.185031	OGFR	protein_coding
ENSG00000060558.4	0.40681	1.13438	0.523726	GNA15	protein_coding
ENSG00000060566.14	0.926279	0.826485	0.336824	CREB3L3	protein_coding
ENSG00000060642.11	0.101995	0.938738	0.749599	PIGV	protein_coding
ENSG00000060656.20	3.64213	1.46083	0.0578993	PTPRU	protein_coding
ENSG00000060688.13	0.000319284	1.00354	0.985744	SNRNP40	protein_coding
ENSG00000060709.15	0.260927	0.904085	0.609586	RIMBP2	protein_coding
ENSG00000060718.22	0.124446	1.07241	0.724217	COL11A1	protein_coding
ENSG00000060749.16	0.666031	1.17559	0.414817	QSER1	protein_coding
ENSG00000060762.19	3.96052	0.673894	0.0477092	MPC1	protein_coding
ENSG00000060971.19	0.171844	1.08557	0.678795	ACAA1	protein_coding
ENSG00000060982.15	0.172391	1.08616	0.677774	BCAT1	protein_coding
ENSG00000061273.18	3.62853	1.45993	0.0586609	HDAC7	protein_coding
ENSG00000061337.15	3.81043	1.4731	0.0524121	LZTS1	protein_coding
ENSG00000061455.11	0.21264	1.0955	0.644706	PRDM6	protein_coding
ENSG00000061492.12				WNT8A	protein_coding
ENSG00000061656.10	2.30421	1.35129	0.129649	SPAG4	protein_coding
ENSG00000061676.15	0.752782	0.842072	0.386455	NCKAP1	protein_coding
ENSG00000061794.13	1.73628	0.769771	0.189793	MRPS35	protein_coding
ENSG00000061918.14	1.02184	1.22218	0.312529	GUCY1B1	protein_coding
ENSG00000061936.10	3.15233	1.42359	0.0779084	SFSWAP	protein_coding
ENSG00000061938.20	11.2924	1.95872	0.000966382	TNK2	protein_coding
ENSG00000061987.16	1.24255	0.801166	0.267042	MON2	protein_coding
ENSG00000062038.14	0.0434866	1.04208	0.834859	CDH3	protein_coding
ENSG00000062096.15				ARSF	protein_coding
ENSG00000062194.16	1.14624	1.23596	0.28538	GPBP1	protein_coding
ENSG00000062282.15	0.253237	1.10449	0.614906	DGAT2	protein_coding
ENSG00000062370.17	2.1064	0.750035	0.148073	ZNF112	protein_coding
ENSG00000062485.19	2.33053	0.739196	0.128563	CS	protein_coding
ENSG00000062524.16	0.0834756	1.05892	0.772689	LTK	protein_coding
ENSG00000062582.14	2.52963	1.3756	0.112516	MRPS24	protein_coding
ENSG00000062598.18	0.860655	1.20116	0.354224	ELMO2	protein_coding
ENSG00000062650.19	0.0157096	1.02509	0.900251	WAPL	protein_coding
ENSG00000062716.13	4.51575	0.656056	0.0350125	VMP1	protein_coding
ENSG00000062725.10	3.5553	0.684893	0.0617758	APPBP2	protein_coding
ENSG00000062822.15	0.331545	0.892444	0.565147	POLD1	protein_coding
ENSG00000063015.20	0.490737	1.14842	0.483532	SEZ6	protein_coding
ENSG00000063046.18	1.92703	1.31723	0.166855	EIF4B	protein_coding
ENSG00000063127.16	5.61171	1.60367	0.0186757	SLC6A16	protein_coding
ENSG00000063169.11	2.33804	1.35305	0.127574	BICRA	protein_coding
ENSG00000063176.16	2.46058	1.36481	0.118773	SPHK2	protein_coding
ENSG00000063177.13	0.578752	1.16217	0.447362	RPL18	protein_coding
ENSG00000063180.9	4.06633	1.49272	0.044867	CA11	protein_coding
ENSG00000063241.8	0.253889	1.10468	0.614674	ISOC2	protein_coding
ENSG00000063244.13	0.675325	0.850167	0.411805	U2AF2	protein_coding
ENSG00000063245.15	0.00195227	1.00877	0.964756	EPN1	protein_coding
ENSG00000063322.15	0.000509264	0.995558	0.981996	MED29	protein_coding
ENSG00000063438.19	0.32654	1.11979	0.567544	AHRR	protein_coding
ENSG00000063515.3				GSC2	protein_coding
ENSG00000063587.15	2.37194	1.35663	0.125226	ZNF275	protein_coding
ENSG00000063601.17	0.0741765	0.947405	0.785459	MTMR1	protein_coding
ENSG00000063660.9	5.45253	1.59098	0.020592	GPC1	protein_coding
ENSG00000063761.16	0.969094	1.21673	0.32678	ADCK1	protein_coding
ENSG00000063854.13	0.174434	1.08594	0.676282	HAGH	protein_coding
ENSG00000063978.16	2.19235	0.74521	0.140088	RNF4	protein_coding
ENSG00000064012.22	0.496109	0.870209	0.481528	CASP8	protein_coding
ENSG00000064042.18	0.586115	1.16391	0.444319	LIMCH1	protein_coding
ENSG00000064102.15	0.0890716	0.94277	0.765408	INTS13	protein_coding
ENSG00000064115.11	0.405542	0.881608	0.524857	TM7SF3	protein_coding
ENSG00000064195.7	6.57129	1.66788	0.0111929	DLX3	protein_coding
ENSG00000064199.7	1.54245	0.781937	0.216049	SPA17	protein_coding
ENSG00000064201.16	3.17071	1.4258	0.0761326	TSPAN32	protein_coding
ENSG00000064205.10	2.23132	1.34728	0.135961	CCN5	protein_coding
ENSG00000064218.5	0.724122	1.18306	0.395674	DMRT3	protein_coding
ENSG00000064225.12	0.0377149	0.962307	0.846058	ST3GAL6	protein_coding
ENSG00000064270.13	0.0142813	0.976676	0.904885	ATP2C2	protein_coding
ENSG00000064300.9	2.93692	1.40668	0.0874781	NGFR	protein_coding
ENSG00000064309.14	0.163376	0.923293	0.686217	CDON	protein_coding
ENSG00000064313.12	1.57263	0.779818	0.211601	TAF2	protein_coding
ENSG00000064393.16	0.00144224	0.992532	0.969706	HIPK2	protein_coding
ENSG00000064419.13	0.144192	0.927868	0.70415	TNPO3	protein_coding
ENSG00000064489.23				BORCS8-MEF2B	protein_coding
ENSG00000064490.14	0.92536	1.20942	0.337036	RFXANK	protein_coding
ENSG00000064545.15	0.736457	1.18448	0.391166	TMEM161A	protein_coding
ENSG00000064547.14	3.36402	1.43824	0.0683062	LPAR2	protein_coding
ENSG00000064601.20	0.00180325	1.00844	0.966126	CTSA	protein_coding
ENSG00000064607.17	9.76745e-06	0.999382	0.997506	SUGP2	protein_coding
ENSG00000064651.14	0.765283	0.840752	0.382552	SLC12A2	protein_coding
ENSG00000064652.11	0.52512	0.866523	0.4694	SNX24	protein_coding
ENSG00000064655.19	0.252857	1.10487	0.615198	EYA2	protein_coding
ENSG00000064666.15	0.837311	1.19974	0.361938	CNN2	protein_coding
ENSG00000064687.13	10.3026	1.90488	0.00161603	ABCA7	protein_coding
ENSG00000064692.20	0.429324	1.13822	0.512445	SNCAIP	protein_coding
ENSG00000064703.12	8.13563	0.56684	0.00486003	DDX20	protein_coding
ENSG00000064726.10	0.000422253	0.995942	0.983606	BTBD1	protein_coding
ENSG00000064763.11	2.95146	0.711031	0.0880111	FAR2	protein_coding
ENSG00000064787.13	0.037066	0.962622	0.847317	BCAS1	protein_coding
ENSG00000064835.11	0.000610076	0.995139	0.980294	POU1F1	protein_coding
ENSG00000064886.14	0.0795116	0.945229	0.778147	CHI3L2	protein_coding
ENSG00000064932.16	1.18374	1.2397	0.27731	SBNO2	protein_coding
ENSG00000064933.18	0.563811	0.862147	0.453055	PMS1	protein_coding
ENSG00000064961.19	0.754645	1.18721	0.385382	HMG20B	protein_coding
ENSG00000064989.13	0.00340016	0.988454	0.953506	CALCRL	protein_coding
ENSG00000064995.18	4.55522	1.52917	0.0342313	TAF11	protein_coding
ENSG00000064999.15	0.211709	0.913248	0.64552	ANKS1A	protein_coding
ENSG00000065000.19	0.00639272	1.01591	0.936272	AP3D1	protein_coding
ENSG00000065029.15	0.123166	1.07172	0.725687	ZNF76	protein_coding
ENSG00000065054.14	5.92989	1.62142	0.0157567	SLC9A3R2	protein_coding
ENSG00000065057.9	0.280657	0.900771	0.596498	NTHL1	protein_coding
ENSG00000065060.17	0.674976	1.17606	0.41168	UHRF1BP1	protein_coding
ENSG00000065135.12	1.46266	0.787213	0.227929	GNAI3	protein_coding
ENSG00000065150.21	1.55666	1.28099	0.212904	IPO5	protein_coding
ENSG00000065154.12	0.619039	1.16853	0.431309	OAT	protein_coding
ENSG00000065183.16	0.692269	1.17863	0.406254	WDR3	protein_coding
ENSG00000065243.20	6.84425	0.592203	0.0100116	PKN2	protein_coding
ENSG00000065268.11	0.90738	1.2068	0.341484	WDR18	protein_coding
ENSG00000065308.5	0.288663	1.11203	0.591189	TRAM2	protein_coding
ENSG00000065320.9	0.726168	1.18358	0.394515	NTN1	protein_coding
ENSG00000065325.13	1.98529	0.754667	0.161724	GLP2R	protein_coding
ENSG00000065328.17	0.352806	0.889328	0.552494	MCM10	protein_coding
ENSG00000065357.20	1.98948	1.32453	0.160901	DGKA	protein_coding
ENSG00000065361.16	0.0308325	1.03529	0.860588	ERBB3	protein_coding
ENSG00000065371.17				ROPN1	protein_coding
ENSG00000065413.20	0.231837	1.10044	0.630185	ANKRD44	protein_coding
ENSG00000065427.15	0.0649236	1.05166	0.798978	KARS1	protein_coding
ENSG00000065457.10	0.799639	0.83804	0.371843	ADAT1	protein_coding
ENSG00000065485.20	0.0187779	0.973316	0.891017	PDIA5	protein_coding
ENSG00000065491.8	0.386984	1.13068	0.534168	TBC1D22B	protein_coding
ENSG00000065518.8	0.455701	0.875225	0.500129	NDUFB4	protein_coding
ENSG00000065526.12	0.0264106	1.03267	0.870918	SPEN	protein_coding
ENSG00000065534.19	0.0248878	1.03181	0.874629	MYLK	protein_coding
ENSG00000065548.18	0.560619	1.15966	0.454359	ZC3H15	protein_coding
ENSG00000065559.15	1.86452	0.763051	0.173894	MAP2K4	protein_coding
ENSG00000065600.13	0.00181983	0.991612	0.965972	PACC1	protein_coding
ENSG00000065609.14	2.61344	1.38105	0.107047	SNAP91	protein_coding
ENSG00000065613.15	0.0699948	1.05382	0.791285	SLK	protein_coding
ENSG00000065615.14	7.7721	0.5734	0.00599833	CYB5R4	protein_coding
ENSG00000065618.21	0.00875415	1.01862	0.925453	COL17A1	protein_coding
ENSG00000065621.15	6.03523	1.62785	0.014859	GSTO2	protein_coding
ENSG00000065665.21	1.19942	0.805127	0.274507	SEC61A2	protein_coding
ENSG00000065675.15	0.0104866	0.979811	0.918441	PRKCQ	protein_coding
ENSG00000065717.15	0.00504545	0.986055	0.943376	TLE2	protein_coding
ENSG00000065802.12	0.304898	1.11608	0.580711	ASB1	protein_coding
ENSG00000065809.13	0.991933	0.820379	0.320844	FAM107B	protein_coding
ENSG00000065833.9	0.157939	1.08174	0.691283	ME1	protein_coding
ENSG00000065882.16	0.000280601	0.996697	0.986635	TBC1D1	protein_coding
ENSG00000065883.16	0.00680312	0.983786	0.934272	CDK13	protein_coding
ENSG00000065911.13	1.15901	0.808352	0.282382	MTHFD2	protein_coding
ENSG00000065923.10	0.0397252	0.961446	0.842043	SLC9A7	protein_coding
ENSG00000065970.9	1.27924	1.2506	0.258418	FOXJ2	protein_coding
ENSG00000065978.19	7.70649	0.573529	0.00604227	YBX1	protein_coding
ENSG00000065989.16	0.278876	1.11075	0.597229	PDE4A	protein_coding
ENSG00000066027.12	4.45754	0.657603	0.0361935	PPP2R5A	protein_coding
ENSG00000066032.18	0.0162923	0.97514	0.898435	CTNNA2	protein_coding
ENSG00000066044.15	0.64205	0.853454	0.423791	ELAVL1	protein_coding
ENSG00000066056.14	0.389123	1.13147	0.532902	TIE1	protein_coding
ENSG00000066084.13	1.42818	0.789024	0.233833	DIP2B	protein_coding
ENSG00000066117.15	2.99627	1.41075	0.0856303	SMARCD1	protein_coding
ENSG00000066135.13	0.195258	0.916419	0.658662	KDM4A	protein_coding
ENSG00000066136.20	0.00585667	0.984939	0.938994	NFYC	protein_coding
ENSG00000066185.13	0.0194199	1.02785	0.889173	ZMYND12	protein_coding
ENSG00000066230.12	0.841956	0.834004	0.359783	SLC9A3	protein_coding
ENSG00000066248.15	0.54941	1.15749	0.458891	NGEF	protein_coding
ENSG00000066279.18	0.754672	0.842257	0.385381	ASPM	protein_coding
ENSG00000066294.15	0.111306	1.0686	0.73852	CD84	protein_coding
ENSG00000066322.15	0.000313327	1.0035	0.985877	ELOVL1	protein_coding
ENSG00000066336.12	0.0476138	1.04434	0.827184	SPI1	protein_coding
ENSG00000066379.15	0.206231	1.09392	0.650013	POLR1H	protein_coding
ENSG00000066382.16	0.210179	1.09539	0.646556	MPPED2	protein_coding
ENSG00000066405.13	0.00220194	1.0093	0.962573	CLDN18	protein_coding
ENSG00000066422.5	0.110449	1.06792	0.739642	ZBTB11	protein_coding
ENSG00000066427.24	2.07695	0.751166	0.151257	ATXN3	protein_coding
ENSG00000066455.13	0.683082	0.849033	0.408413	GOLGA5	protein_coding
ENSG00000066468.23	0.387403	0.884353	0.533948	FGFR2	protein_coding
ENSG00000066557.6	6.28776	0.606316	0.0133739	LRRC40	protein_coding
ENSG00000066583.12	0.544382	1.15688	0.460956	ISOC1	protein_coding
ENSG00000066629.18	0.232293	1.10016	0.629729	EML1	protein_coding
ENSG00000066651.20	0.0204549	0.972146	0.886246	TRMT11	protein_coding
ENSG00000066654.14	2.83564	0.715959	0.0940798	THUMPD1	protein_coding
ENSG00000066697.15	1.0095	1.22101	0.316659	MSANTD3	protein_coding
ENSG00000066735.14	1.7546	1.29984	0.185643	KIF26A	protein_coding
ENSG00000066739.12	0.0530249	0.955304	0.817957	ATG2B	protein_coding
ENSG00000066777.9	0.766366	0.839766	0.382693	ARFGEF1	protein_coding
ENSG00000066813.14				ACSM2B	protein_coding
ENSG00000066827.16	0.577044	1.16234	0.447403	ZFAT	protein_coding
ENSG00000066855.16	0.333689	0.892222	0.563746	MTFR1	protein_coding
ENSG00000066923.17	0.782136	1.19103	0.3774	STAG3	protein_coding
ENSG00000066926.12	2.21773	0.744522	0.138161	FECH	protein_coding
ENSG00000066933.16	1.12411	0.810677	0.290381	MYO9A	protein_coding
ENSG00000067048.17	0.00220211	0.990755	0.962573	DDX3Y	protein_coding
ENSG00000067057.18	0.653916	1.17303	0.41931	PFKP	protein_coding
ENSG00000067064.11	0.186254	1.08909	0.666395	IDI1	protein_coding
ENSG00000067066.17	0.0143936	1.02411	0.904494	SP100	protein_coding
ENSG00000067082.15	0.272417	0.902016	0.601696	KLF6	protein_coding
ENSG00000067113.17	1.57075	1.28239	0.210518	PLPP1	protein_coding
ENSG00000067141.17	3.10572	0.705157	0.0798043	NEO1	protein_coding
ENSG00000067167.8	5.02643	0.635154	0.0272365	TRAM1	protein_coding
ENSG00000067177.15	0.00923009	0.981207	0.923455	PHKA1	protein_coding
ENSG00000067182.8	1.49333	1.27296	0.22241	TNFRSF1A	protein_coding
ENSG00000067191.16	1.42616	1.26767	0.233522	CACNB1	protein_coding
ENSG00000067208.14	6.03695	0.612121	0.0153351	EVI5	protein_coding
ENSG00000067221.14	0.644163	1.17233	0.422126	STOML1	protein_coding
ENSG00000067225.18	3.80274	1.47254	0.0529475	PKM	protein_coding
ENSG00000067248.10	0.0801403	1.05762	0.777156	DHX29	protein_coding
ENSG00000067334.14	2.11323	0.749046	0.146344	DNTTIP2	protein_coding
ENSG00000067365.15	1.49775	1.27424	0.222103	METTL22	protein_coding
ENSG00000067369.14	0.127484	1.07309	0.721179	TP53BP1	protein_coding
ENSG00000067445.21	0.635754	1.17131	0.425178	TRO	protein_coding
ENSG00000067533.6	0.0479075	1.04455	0.826866	RRP15	protein_coding
ENSG00000067560.13	0.845129	0.833488	0.358836	RHOA	protein_coding
ENSG00000067596.12	0.0435027	0.959601	0.834807	DHX8	protein_coding
ENSG00000067601.8	1.5918	1.28429	0.208887	PMS2P4	transcribed_unprocessed_pseudogene
ENSG00000067606.17	0.587619	0.859417	0.444126	PRKCZ	protein_coding
ENSG00000067646.12	0.000175289	0.997383	0.989437	ZFY	protein_coding
ENSG00000067704.10	0.59935	0.857972	0.438732	IARS2	protein_coding
ENSG00000067715.14	6.64449	1.67934	0.0112979	SYT1	protein_coding
ENSG00000067798.16	2.31937	1.35244	0.128756	NAV3	protein_coding
ENSG00000067829.19	0.6178	1.16785	0.432446	IDH3G	protein_coding
ENSG00000067836.13	0.498569	1.15026	0.479882	ROGDI	protein_coding
ENSG00000067840.12	2.20941	1.34256	0.137807	PDZD4	protein_coding
ENSG00000067842.17	0.14087	1.07694	0.707422	ATP2B3	protein_coding
ENSG00000067900.8	0.107034	1.06676	0.743602	ROCK1	protein_coding
ENSG00000067955.15	0.94841	0.824942	0.330795	CBFB	protein_coding
ENSG00000067992.16	2.75665	0.719894	0.0977289	PDK3	protein_coding
ENSG00000068001.14	0.556095	1.15902	0.456598	HYAL2	protein_coding
ENSG00000068024.17	1.99162	0.754828	0.16066	HDAC4	protein_coding
ENSG00000068028.17	1.14802	1.23656	0.285313	RASSF1	protein_coding
ENSG00000068078.20	0.0192417	0.972964	0.889679	FGFR3	protein_coding
ENSG00000068079.8	1.7354	0.769914	0.189886	IFI35	protein_coding
ENSG00000068097.15	0.641604	1.17157	0.423259	HEATR6	protein_coding
ENSG00000068120.15	0.714567	1.18202	0.398798	COASY	protein_coding
ENSG00000068137.15	3.44866	1.44565	0.0652669	PLEKHH3	protein_coding
ENSG00000068305.17	0.00245831	0.990128	0.96046	MEF2A	protein_coding
ENSG00000068308.14	0.90376	1.20675	0.342739	OTUD5	protein_coding
ENSG00000068323.17	0.480286	1.14654	0.488604	TFE3	protein_coding
ENSG00000068354.16	4.88544	1.55203	0.0283642	TBC1D25	protein_coding
ENSG00000068366.20	2.3779	0.735094	0.125422	ACSL4	protein_coding
ENSG00000068383.19	0.720891	0.844769	0.397227	INPP5A	protein_coding
ENSG00000068394.11	0.0289382	1.03419	0.864955	GPKOW	protein_coding
ENSG00000068400.13	2.39446	1.36176	0.124571	GRIPAP1	protein_coding
ENSG00000068438.15	0.33361	1.1209	0.563658	FTSJ1	protein_coding
ENSG00000068489.13	5.60726	0.623815	0.0190558	PRR11	protein_coding
ENSG00000068615.19	1.07404	1.2272	0.300737	REEP1	protein_coding
ENSG00000068650.18	0.486167	1.14755	0.485955	ATP11A	protein_coding
ENSG00000068654.16	0.0607826	1.04999	0.805358	POLR1A	protein_coding
ENSG00000068697.7	0.0541088	1.0472	0.816046	LAPTM4A	protein_coding
ENSG00000068724.17	3.26021	1.43133	0.0726921	TTC7A	protein_coding
ENSG00000068745.15	1.04769	1.22513	0.307681	IP6K2	protein_coding
ENSG00000068781.21				STON1-GTF2A1L	protein_coding
ENSG00000068784.13	5.78711	0.619241	0.0174112	SRBD1	protein_coding
ENSG00000068796.19	6.11717	0.611192	0.0145175	KIF2A	protein_coding
ENSG00000068831.19	1.23836	1.24662	0.266202	RASGRP2	protein_coding
ENSG00000068878.15	0.0270902	0.968032	0.869283	PSME4	protein_coding
ENSG00000068885.15	0.000141801	1.00235	0.990499	IFT80	protein_coding
ENSG00000068903.20	0.501324	1.15057	0.47908	SIRT2	protein_coding
ENSG00000068912.14	1.53254	0.781259	0.217759	ERLEC1	protein_coding
ENSG00000068971.14	3.39394	1.44182	0.0671101	PPP2R5B	protein_coding
ENSG00000068976.14	4.66161	1.5397	0.0327192	PYGM	protein_coding
ENSG00000068985.5				PAGE1	protein_coding
ENSG00000069011.16	0.0418337	1.04145	0.837906	PITX1	protein_coding
ENSG00000069018.19	0.733075	1.18457	0.392765	TRPC7	protein_coding
ENSG00000069020.18	0.0640297	0.951224	0.800242	MAST4	protein_coding
ENSG00000069122.19	0.263914	0.903185	0.607759	ADGRF5	protein_coding
ENSG00000069188.17	0.297171	1.11378	0.585379	SDK2	protein_coding
ENSG00000069206.15				ADAM7	protein_coding
ENSG00000069248.12	0.0566103	0.954129	0.811941	NUP133	protein_coding
ENSG00000069275.13	0.610057	0.856939	0.434665	NUCKS1	protein_coding
ENSG00000069329.18	1.29267	0.797785	0.257275	VPS35	protein_coding
ENSG00000069345.12	1.27415	0.799673	0.260376	DNAJA2	protein_coding
ENSG00000069399.15	0.0327919	0.96484	0.856336	BCL3	protein_coding
ENSG00000069424.15	2.83516	1.39588	0.0937634	KCNAB2	protein_coding
ENSG00000069431.11	1.76568	1.30151	0.184642	ABCC9	protein_coding
ENSG00000069482.7	2.01136	1.32451	0.157539	GAL	protein_coding
ENSG00000069493.15	0.221327	0.910222	0.638486	CLEC2D	protein_coding
ENSG00000069509.6	0.0103706	0.980099	0.918878	FUNDC1	protein_coding
ENSG00000069535.14	0.00737388	1.0172	0.931577	MAOB	protein_coding
ENSG00000069667.16	0.236602	0.908113	0.627076	RORA	protein_coding
ENSG00000069696.7	9.54346	1.8596	0.00244482	DRD4	protein_coding
ENSG00000069702.11	0.40052	0.88216	0.526451	TGFBR3	protein_coding
ENSG00000069764.10	0.476169	0.871853	0.491002	PLA2G10	protein_coding
ENSG00000069812.11	0.406563	0.881558	0.524342	HES2	protein_coding
ENSG00000069849.11	2.06004	1.32841	0.152973	ATP1B3	protein_coding
ENSG00000069869.16	1.51793	0.783901	0.218989	NEDD4	protein_coding
ENSG00000069943.10	0.033011	0.964708	0.855846	PIGB	protein_coding
ENSG00000069956.12	0.385499	0.884579	0.535111	MAPK6	protein_coding
ENSG00000069966.19	3.34721	1.43831	0.0687073	GNB5	protein_coding
ENSG00000069974.16	0.305966	0.896115	0.580501	RAB27A	protein_coding
ENSG00000069998.12	0.571146	0.861091	0.4508	HDHD5	protein_coding
ENSG00000070010.19	0.0337193	1.03702	0.854278	UFD1	protein_coding
ENSG00000070018.9	0.0798159	1.05739	0.77763	LRP6	protein_coding
ENSG00000070019.5	1.10953	0.811948	0.293539	GUCY2C	protein_coding
ENSG00000070031.4	9.3972	1.84891	0.00258721	SCT	protein_coding
ENSG00000070047.13	1.10626	1.23075	0.293275	PHRF1	protein_coding
ENSG00000070061.16	0.0400947	0.961264	0.841301	ELP1	protein_coding
ENSG00000070081.17	0.302462	0.897177	0.58245	NUCB2	protein_coding
ENSG00000070087.14	4.48617	1.5243	0.0358775	PFN2	protein_coding
ENSG00000070159.14	0.540878	0.864244	0.46302	PTPN3	protein_coding
ENSG00000070182.21	1.45151	1.26931	0.228655	SPTB	protein_coding
ENSG00000070190.13	0.528826	0.866234	0.467632	DAPP1	protein_coding
ENSG00000070193.5	0.0018075	0.991557	0.966091	FGF10	protein_coding
ENSG00000070214.16	0.302582	1.11503	0.582514	SLC44A1	protein_coding
ENSG00000070269.14	2.85233	0.71401	0.0938357	TMEM260	protein_coding
ENSG00000070366.14	0.354491	1.1247	0.551545	SMG6	protein_coding
ENSG00000070367.16	0.877375	0.830919	0.349274	EXOC5	protein_coding
ENSG00000070371.16	3.24378	1.43358	0.0744537	CLTCL1	protein_coding
ENSG00000070388.11	9.55809	1.85614	0.00228279	FGF22	protein_coding
ENSG00000070404.10	8.27684	1.77386	0.00450686	FSTL3	protein_coding
ENSG00000070413.20	2.54819	0.728629	0.112432	DGCR2	protein_coding
ENSG00000070423.18	1.00614	1.21948	0.316235	RNF126	protein_coding
ENSG00000070444.15	1.36481	1.25941	0.243066	MNT	protein_coding
ENSG00000070476.15	0.440902	1.14064	0.506829	ZXDC	protein_coding
ENSG00000070495.15	0.483612	0.871716	0.487295	JMJD6	protein_coding
ENSG00000070501.12	0.21365	1.09657	0.643865	POLB	protein_coding
ENSG00000070526.15	0.632836	0.854302	0.426667	ST6GALNAC1	protein_coding
ENSG00000070540.13	0.29849	0.896807	0.585417	WIPI1	protein_coding
ENSG00000070601.10	1.18554	1.24047	0.277612	FRMPD1	protein_coding
ENSG00000070610.14	1.20623	1.24221	0.272791	GBA2	protein_coding
ENSG00000070614.15	0.095739	1.06297	0.757056	NDST1	protein_coding
ENSG00000070669.17	2.93893	1.40435	0.0876288	ASNS	protein_coding
ENSG00000070718.12	0.000859545	1.00581	0.97661	AP3M2	protein_coding
ENSG00000070729.14	0.867853	0.831914	0.352503	CNGB1	protein_coding
ENSG00000070731.11	1.1294	1.23379	0.288296	ST6GALNAC2	protein_coding
ENSG00000070748.19				CHAT	protein_coding
ENSG00000070756.17	1.27669	1.25031	0.259575	PABPC1	protein_coding
ENSG00000070759.17	1.25848	1.24886	0.262011	TESK2	protein_coding
ENSG00000070761.8	0.199279	1.09216	0.655482	CFAP20	protein_coding
ENSG00000070770.10	0.0141324	0.976433	0.905389	CSNK2A2	protein_coding
ENSG00000070778.13	1.14806	1.23623	0.285011	PTPN21	protein_coding
ENSG00000070785.17	3.1935	0.700674	0.0747243	EIF2B3	protein_coding
ENSG00000070808.16	1.82087	1.30656	0.178999	CAMK2A	protein_coding
ENSG00000070814.22	0.314744	0.894395	0.574661	TCOF1	protein_coding
ENSG00000070831.17	1.60753	0.778379	0.205903	CDC42	protein_coding
ENSG00000070882.13	2.19918	1.34139	0.13945	OSBPL3	protein_coding
ENSG00000070886.12	0.263248	1.10657	0.607882	EPHA8	protein_coding
ENSG00000070915.10	0.0876973	0.94301	0.767254	SLC12A3	protein_coding
ENSG00000070950.10	0.379638	0.885334	0.537598	RAD18	protein_coding
ENSG00000070961.16	0.949917	0.82475	0.33073	ATP2B1	protein_coding
ENSG00000070985.13	6.66042	1.67665	0.0110546	TRPM5	protein_coding
ENSG00000071051.14	0.378336	1.12915	0.538614	NCK2	protein_coding
ENSG00000071054.16	0.0437402	1.04219	0.834345	MAP4K4	protein_coding
ENSG00000071073.13	0.135951	1.07609	0.712294	MGAT4A	protein_coding
ENSG00000071082.11	0.922434	1.21215	0.33891	RPL31	protein_coding
ENSG00000071127.17	0.0349695	0.963731	0.85168	WDR1	protein_coding
ENSG00000071189.21	0.749539	0.841737	0.387716	SNX13	protein_coding
ENSG00000071203.9	0.15336	0.925405	0.69563	MS4A12	protein_coding
ENSG00000071205.12	0.0152255	0.975926	0.901799	ARHGAP10	protein_coding
ENSG00000071242.12	0.0359903	1.03822	0.849542	RPS6KA2	protein_coding
ENSG00000071243.16	0.741658	0.843172	0.390272	ING3	protein_coding
ENSG00000071246.11	0.0225462	0.970777	0.880669	VASH1	protein_coding
ENSG00000071282.12	0.0129909	1.02276	0.909271	LMCD1	protein_coding
ENSG00000071462.12	0.00564363	1.01498	0.940123	BUD23	protein_coding
ENSG00000071537.14	3.10927	0.70479	0.0796175	SEL1L	protein_coding
ENSG00000071539.14	0.0518172	1.04608	0.819986	TRIP13	protein_coding
ENSG00000071553.18	5.02158	1.55992	0.0260237	ATP6AP1	protein_coding
ENSG00000071564.17	1.02173	1.22124	0.313105	TCF3	protein_coding
ENSG00000071575.11	0.0377241	1.03911	0.845966	TRIB2	protein_coding
ENSG00000071626.17	2.13017	0.748988	0.145807	DAZAP1	protein_coding
ENSG00000071655.18	0.325007	1.11898	0.568723	MBD3	protein_coding
ENSG00000071677.1				PRLH	protein_coding
ENSG00000071794.16	0.51693	1.15247	0.472477	HLTF	protein_coding
ENSG00000071859.15	6.12412	1.63826	0.0144618	FAM50A	protein_coding
ENSG00000071889.17	0.465538	1.14442	0.495174	FAM3A	protein_coding
ENSG00000071894.17	0.000104982	0.997981	0.991825	CPSF1	protein_coding
ENSG00000071909.19	1.82089	0.763985	0.179716	MYO3B	protein_coding
ENSG00000071967.12	0.70627	1.18141	0.400831	CYBRD1	protein_coding
ENSG00000071991.9	0.444996	1.14147	0.504503	CDH19	protein_coding
ENSG00000071994.11	0.67632	1.17657	0.411222	PDCD2	protein_coding
ENSG00000072041.17	0.667721	1.17925	0.413279	SLC6A15	protein_coding
ENSG00000072042.13	0.027902	1.03365	0.867385	RDH11	protein_coding
ENSG00000072062.15	0.233827	1.10011	0.628796	PRKACA	protein_coding
ENSG00000072071.16	0.587438	0.85941	0.4442	ADGRL1	protein_coding
ENSG00000072080.11				SPP2	protein_coding
ENSG00000072110.15	0.915429	1.2099	0.339502	ACTN1	protein_coding
ENSG00000072121.17	0.0401841	1.04048	0.84111	ZFYVE26	protein_coding
ENSG00000072133.11	0.456118	0.875241	0.499746	RPS6KA6	protein_coding
ENSG00000072134.15	0.841391	1.19858	0.359098	EPN2	protein_coding
ENSG00000072135.13	9.62403	1.87045	0.00240682	PTPN18	protein_coding
ENSG00000072163.20	2.16893	1.33834	0.141822	LIMS2	protein_coding
ENSG00000072182.13	0.966852	1.21511	0.325263	ASIC4	protein_coding
ENSG00000072195.15	3.58493	1.45508	0.0595697	SPEG	protein_coding
ENSG00000072201.14	0.47371	1.1459	0.491979	LNX1	protein_coding
ENSG00000072210.19	0.00125147	1.007	0.97178	ALDH3A2	protein_coding
ENSG00000072274.13	0.786344	1.19154	0.375587	TFRC	protein_coding
ENSG00000072310.17	4.35026	1.51266	0.0385124	SREBF1	protein_coding
ENSG00000072315.3				TRPC5	protein_coding
ENSG00000072364.13	4.01824	0.669866	0.0472297	AFF4	protein_coding
ENSG00000072401.15	2.57349	0.727714	0.110282	UBE2D1	protein_coding
ENSG00000072415.10	0.319181	0.893904	0.5726	MPP5	protein_coding
ENSG00000072422.17	2.54963	0.725393	0.113359	RHOBTB1	protein_coding
ENSG00000072501.19	0.00489146	0.986301	0.944243	SMC1A	protein_coding
ENSG00000072506.13	0.37271	0.886467	0.54196	HSD17B10	protein_coding
ENSG00000072518.21	0.711333	1.18108	0.399366	MARK2	protein_coding
ENSG00000072571.20	2.76969	0.71935	0.0976308	HMMR	protein_coding
ENSG00000072609.18	0.0483061	1.04431	0.826019	CHFR	protein_coding
ENSG00000072657.9	0.422263	1.13691	0.516275	TRHDE	protein_coding
ENSG00000072682.19	0.911465	1.20889	0.339599	P4HA2	protein_coding
ENSG00000072694.21	0.530747	1.15578	0.466057	FCGR2B	protein_coding
ENSG00000072736.19	2.36435	0.732149	0.127506	NFATC3	protein_coding
ENSG00000072756.17	1.17653	0.807319	0.278438	TRNT1	protein_coding
ENSG00000072778.20	3.22331	1.42645	0.0739941	ACADVL	protein_coding
ENSG00000072786.13	0.590908	0.858791	0.442841	STK10	protein_coding
ENSG00000072803.17	0.653208	0.850726	0.420155	FBXW11	protein_coding
ENSG00000072818.12	0.0996032	1.06455	0.752225	ACAP1	protein_coding
ENSG00000072832.15	2.2492	1.34592	0.135042	CRMP1	protein_coding
ENSG00000072840.13	0.0936028	0.941094	0.759778	EVC	protein_coding
ENSG00000072849.11	0.0235486	0.970165	0.878054	DERL2	protein_coding
ENSG00000072858.11	0.821184	0.835897	0.365748	SIDT1	protein_coding
ENSG00000072864.16	0.0490718	0.957053	0.824645	NDE1	protein_coding
ENSG00000072952.19	0.468066	1.14497	0.494014	IRAG1	protein_coding
ENSG00000072954.7	0.00679977	0.983814	0.934278	TMEM38A	protein_coding
ENSG00000072958.9	1.67697	1.29176	0.196397	AP1M1	protein_coding
ENSG00000073008.15	0.000815488	1.00565	0.977217	PVR	protein_coding
ENSG00000073050.12	0.743287	1.18701	0.389987	XRCC1	protein_coding
ENSG00000073060.16	0.121692	1.07198	0.727052	SCARB1	protein_coding
ENSG00000073067.14	1.75926	1.30042	0.186159	CYP2W1	protein_coding
ENSG00000073111.14	0.0561661	0.954121	0.812777	MCM2	protein_coding
ENSG00000073146.16	1.67947	1.29269	0.195728	MOV10L1	protein_coding
ENSG00000073150.14	5.22414	1.5758	0.0236121	PANX2	protein_coding
ENSG00000073169.14	3.0802	1.41602	0.0803829	SELENOO	protein_coding
ENSG00000073282.14	2.12747	1.33587	0.146822	TP63	protein_coding
ENSG00000073331.18	2.25214	0.742032	0.13591	ALPK1	protein_coding
ENSG00000073350.14	0.0595586	0.952931	0.807258	LLGL2	protein_coding
ENSG00000073417.15	2.99483	0.708236	0.0856675	PDE8A	protein_coding
ENSG00000073464.13	4.84386	1.54885	0.0290318	CLCN4	protein_coding
ENSG00000073536.18	0.245849	0.906715	0.620112	NLE1	protein_coding
ENSG00000073578.17	0.00642591	0.984038	0.936124	SDHA	protein_coding
ENSG00000073584.20	1.83297	0.762507	0.178653	SMARCE1	protein_coding
ENSG00000073598.6	0.00646328	1.01601	0.935918	FNDC8	protein_coding
ENSG00000073605.18	0.0169189	0.97464	0.89652	GSDMB	protein_coding
ENSG00000073614.13	0.0259538	0.968502	0.872054	KDM5A	protein_coding
ENSG00000073670.14	4.65383	1.53666	0.0323711	ADAM11	protein_coding
ENSG00000073711.11	0.142814	0.928143	0.705567	PPP2R3A	protein_coding
ENSG00000073712.15	0.297623	1.11449	0.585401	FERMT2	protein_coding
ENSG00000073734.10	0.309983	1.11616	0.577802	ABCB11	protein_coding
ENSG00000073737.17	0.0767765	1.05626	0.781757	DHRS9	protein_coding
ENSG00000073754.6				CD5L	protein_coding
ENSG00000073756.12	4.21974	0.663678	0.0420645	PTGS2	protein_coding
ENSG00000073792.16	0.700102	1.18025	0.403856	IGF2BP2	protein_coding
ENSG00000073803.14	0.112901	1.06875	0.736931	MAP3K13	protein_coding
ENSG00000073849.16	0.0458269	1.04316	0.830496	ST6GAL1	protein_coding
ENSG00000073861.3	1.59322	0.776775	0.209748	TBX21	protein_coding
ENSG00000073905.8	0.0500714	0.956425	0.823037	VDAC1P1	processed_pseudogene
ENSG00000073910.22	0.446789	0.875406	0.504656	FRY	protein_coding
ENSG00000073921.18	1.43614e-05	1.00075	0.996976	PICALM	protein_coding
ENSG00000073969.18	2.03273	0.754048	0.15571	NSF	protein_coding
ENSG00000074047.22	1.8744	1.3117	0.171672	GLI2	protein_coding
ENSG00000074054.20	0.290096	1.11237	0.590143	CLASP1	protein_coding
ENSG00000074071.15	1.06455	0.815437	0.303206	MRPS34	protein_coding
ENSG00000074181.9	4.48665	1.52256	0.0353514	NOTCH3	protein_coding
ENSG00000074201.9	0.426646	0.878772	0.513418	CLNS1A	protein_coding
ENSG00000074211.14	0.347725	0.890027	0.555224	PPP2R2C	protein_coding
ENSG00000074219.14	1.68643	1.29284	0.19514	TEAD2	protein_coding
ENSG00000074266.22	0.742934	1.18595	0.389875	EED	protein_coding
ENSG00000074276.10	2.94584	0.709579	0.0890261	CDHR2	protein_coding
ENSG00000074317.11	1.65477	1.28944	0.199373	SNCB	protein_coding
ENSG00000074319.13	0.00049659	0.995611	0.982221	TSG101	protein_coding
ENSG00000074356.17	0.593805	1.16433	0.441293	NCBP3	protein_coding
ENSG00000074370.18	0.476892	0.872294	0.490521	ATP2A3	protein_coding
ENSG00000074410.14	0.264208	1.10798	0.607782	CA12	protein_coding
ENSG00000074416.14	0.703568	1.18074	0.402473	MGLL	protein_coding
ENSG00000074527.13	1.01847	1.2204	0.313263	NTN4	protein_coding
ENSG00000074582.15	0.614075	1.16841	0.434262	BCS1L	protein_coding
ENSG00000074590.13	1.93958	1.31884	0.164474	NUAK1	protein_coding
ENSG00000074603.19	0.016881	0.974628	0.896635	DPP8	protein_coding
ENSG00000074621.14	0.290606	1.11255	0.590078	SLC24A1	protein_coding
ENSG00000074657.14	1.85765	1.3101	0.174337	ZNF532	protein_coding
ENSG00000074660.16	0.421661	1.13774	0.515757	SCARF1	protein_coding
ENSG00000074695.6	3.84725	0.675316	0.0524936	LMAN1	protein_coding
ENSG00000074696.13	0.399182	1.13317	0.527805	HACD3	protein_coding
ENSG00000074706.13	0.0531251	0.955468	0.817769	IPCEF1	protein_coding
ENSG00000074755.15	0.150762	0.926114	0.698021	ZZEF1	protein_coding
ENSG00000074771.4				NOX3	protein_coding
ENSG00000074800.16	0.300782	0.897056	0.583506	ENO1	protein_coding
ENSG00000074803.20				SLC12A1	protein_coding
ENSG00000074842.8	0.431365	1.13907	0.510932	MYDGF	protein_coding
ENSG00000074855.11	2.69901	1.38511	0.102359	ANO8	protein_coding
ENSG00000074935.14	0.0022992	1.00951	0.961757	TUBE1	protein_coding
ENSG00000074964.17	0.972903	0.822941	0.324949	ARHGEF10L	protein_coding
ENSG00000074966.11	0.299834	1.11435	0.583967	TXK	protein_coding
ENSG00000075035.10	1.02703	1.22264	0.310988	WSCD2	protein_coding
ENSG00000075043.19	3.95579	1.48624	0.048187	KCNQ2	protein_coding
ENSG00000075073.15	0.78197	1.19071	0.376915	TACR2	protein_coding
ENSG00000075089.9	0.162247	0.923367	0.686949	ACTR6	protein_coding
ENSG00000075131.10	0.625069	0.855368	0.429291	TIPIN	protein_coding
ENSG00000075142.14	1.33521	0.793279	0.250215	SRI	protein_coding
ENSG00000075151.21	0.540104	0.864408	0.462324	EIF4G3	protein_coding
ENSG00000075188.9	1.00156	0.820583	0.317931	NUP37	protein_coding
ENSG00000075213.11	0.0309399	0.965824	0.860377	SEMA3A	protein_coding
ENSG00000075218.19	0.598506	0.857826	0.439503	GTSE1	protein_coding
ENSG00000075223.14	0.00297018	0.989238	0.956541	SEMA3C	protein_coding
ENSG00000075234.17	2.12584	0.749112	0.146591	TTC38	protein_coding
ENSG00000075239.14	1.7427	0.770152	0.188214	ACAT1	protein_coding
ENSG00000075240.17	1.65127	0.775468	0.200216	GRAMD4	protein_coding
ENSG00000075275.18	1.4867	1.27262	0.223091	CELSR1	protein_coding
ENSG00000075290.8	1.26598	1.24936	0.261925	WNT8B	protein_coding
ENSG00000075292.19	0.00029996	1.00344	0.986182	ZNF638	protein_coding
ENSG00000075303.13	1.0837	0.814017	0.298886	SLC25A40	protein_coding
ENSG00000075336.12	0.0734124	0.947912	0.786474	TIMM21	protein_coding
ENSG00000075340.23	1.72706	1.30211	0.188768	ADD2	protein_coding
ENSG00000075388.4	0.0837938	0.944486	0.772308	FGF4	protein_coding
ENSG00000075391.17	0.120249	1.07091	0.728885	RASAL2	protein_coding
ENSG00000075399.14	4.93894	1.55605	0.0277249	VPS9D1	protein_coding
ENSG00000075407.18	0.102244	0.938834	0.749158	ZNF37A	protein_coding
ENSG00000075413.19	0.217775	1.09658	0.64093	MARK3	protein_coding
ENSG00000075415.13	3.18391	0.701729	0.0757875	SLC25A3	protein_coding
ENSG00000075420.13	0.766479	0.839697	0.382671	FNDC3B	protein_coding
ENSG00000075426.12	0.038957	1.03975	0.843501	FOSL2	protein_coding
ENSG00000075429.9				CACNG5	protein_coding
ENSG00000075461.6	2.98168	1.40907	0.0860566	CACNG4	protein_coding
ENSG00000075539.15	1.24311	0.801685	0.266605	FRYL	protein_coding
ENSG00000075568.17	0.949262	0.824653	0.331191	TMEM131	protein_coding
ENSG00000075618.18	4.65252	1.53395	0.0323761	FSCN1	protein_coding
ENSG00000075624.17	0.159578	1.08209	0.689695	ACTB	protein_coding
ENSG00000075643.6	2.17181	0.745601	0.142343	MOCOS	protein_coding
ENSG00000075651.16	1.41463	0.789623	0.236014	PLD1	protein_coding
ENSG00000075673.12	4.80781	1.5468	0.0298691	ATP12A	protein_coding
ENSG00000075702.18	0.262956	0.902918	0.607998	WDR62	protein_coding
ENSG00000075711.21	9.02936e-05	1.00188	0.992418	DLG1	protein_coding
ENSG00000075785.14	3.73574	1.46802	0.0550771	RAB7A	protein_coding
ENSG00000075790.12	0.202901	0.914608	0.652655	BCAP29	protein_coding
ENSG00000075826.17	5.39174	1.5866	0.0212863	SEC31B	protein_coding
ENSG00000075856.12	1.66322	1.29067	0.198597	SART3	protein_coding
ENSG00000075884.14	0.12601	1.07325	0.722517	ARHGAP15	protein_coding
ENSG00000075886.11	6.0877	1.63722	0.014598	TUBA3D	protein_coding
ENSG00000075891.22	0.808209	1.19486	0.369843	PAX2	protein_coding
ENSG00000075914.13	0.148784	0.926525	0.699565	EXOSC7	protein_coding
ENSG00000075945.13	0.183467	1.08892	0.66844	KIFAP3	protein_coding
ENSG00000075975.17	0.0519071	1.04611	0.819811	MKRN2	protein_coding
ENSG00000076003.5	5.23391	0.634131	0.0234639	MCM6	protein_coding
ENSG00000076043.11	2.71902	0.7202	0.101037	REXO2	protein_coding
ENSG00000076053.12	2.3151	0.737164	0.130338	RBM7	protein_coding
ENSG00000076067.13	0.604261	1.16629	0.437091	RBMS2	protein_coding
ENSG00000076108.12	0.437541	1.13966	0.508607	BAZ2A	protein_coding
ENSG00000076201.15	0.7618	1.18841	0.383659	PTPN23	protein_coding
ENSG00000076242.16	0.0395037	1.04004	0.842499	MLH1	protein_coding
ENSG00000076248.11	0.78729	0.839122	0.375832	UNG	protein_coding
ENSG00000076258.10	0.859478	1.20157	0.354574	FMO4	protein_coding
ENSG00000076321.11	0.0273607	0.967757	0.868635	KLHL20	protein_coding
ENSG00000076344.16	1.96922	1.31968	0.161556	RGS11	protein_coding
ENSG00000076351.13	0.690547	1.17885	0.405609	SLC46A1	protein_coding
ENSG00000076356.7	0.0386294	0.961968	0.84419	PLXNA2	protein_coding
ENSG00000076382.17	2.76705	0.717767	0.0968048	SPAG5	protein_coding
ENSG00000076513.17	0.0378658	0.962141	0.845771	ANKRD13A	protein_coding
ENSG00000076554.15	0.639173	0.854092	0.424361	TPD52	protein_coding
ENSG00000076555.15	1.81044	1.30478	0.179877	ACACB	protein_coding
ENSG00000076604.15	3.93753	1.48141	0.0483516	TRAF4	protein_coding
ENSG00000076641.4	1.87904	0.762096	0.172212	PAG1	protein_coding
ENSG00000076650.7	0.363132	1.12644	0.547193	GPATCH1	protein_coding
ENSG00000076662.10	0.105853	0.937191	0.745162	ICAM3	protein_coding
ENSG00000076685.19	3.91563	0.672406	0.0504211	NT5C2	protein_coding
ENSG00000076706.17	0.337095	1.12155	0.561767	MCAM	protein_coding
ENSG00000076716.9	0.114565	0.9353	0.735174	GPC4	protein_coding
ENSG00000076770.14	0.263748	0.903487	0.60789	MBNL3	protein_coding
ENSG00000076826.10	0.0640999	0.95093	0.800291	CAMSAP3	protein_coding
ENSG00000076864.19	1.27423	0.799705	0.260032	RAP1GAP	protein_coding
ENSG00000076924.12	2.66018	1.38159	0.104858	XAB2	protein_coding
ENSG00000076928.18	0.857157	1.20106	0.355765	ARHGEF1	protein_coding
ENSG00000076944.16	1.03896	1.22352	0.309087	STXBP2	protein_coding
ENSG00000076984.18	0.597811	1.16485	0.439534	MAP2K7	protein_coding
ENSG00000077009.13				NMRK2	protein_coding
ENSG00000077044.11	5.29718	1.57988	0.022255	DGKD	protein_coding
ENSG00000077063.11	1.69103	0.773565	0.194523	CTTNBP2	protein_coding
ENSG00000077080.10				ACTL6B	protein_coding
ENSG00000077092.19	0.517665	1.15313	0.471973	RARB	protein_coding
ENSG00000077097.15	1.19841	0.805595	0.274346	TOP2B	protein_coding
ENSG00000077147.16	3.54996	0.687266	0.0617732	TM9SF3	protein_coding
ENSG00000077150.20	6.20778	1.64128	0.0135093	NFKB2	protein_coding
ENSG00000077152.11	1.92233	0.759535	0.165913	UBE2T	protein_coding
ENSG00000077157.22	2.38311	0.735469	0.125056	PPP1R12B	protein_coding
ENSG00000077232.18	2.31154	0.740313	0.129743	DNAJC10	protein_coding
ENSG00000077235.18	1.01469	1.22039	0.314483	GTF3C1	protein_coding
ENSG00000077238.14	0.712846	1.18155	0.398874	IL4R	protein_coding
ENSG00000077254.14	1.3563	0.792972	0.246252	USP33	protein_coding
ENSG00000077264.15	1.23671	1.24858	0.266316	PAK3	protein_coding
ENSG00000077274.9	3.59495	1.45698	0.0595332	CAPN6	protein_coding
ENSG00000077279.19	0.217336	1.09636	0.641267	DCX	protein_coding
ENSG00000077312.9	0.137462	0.927944	0.710717	SNRPA	protein_coding
ENSG00000077327.16				SPAG6	protein_coding
ENSG00000077348.9	0.789068	1.19242	0.37557	EXOSC5	protein_coding
ENSG00000077380.16	0.0208596	0.971908	0.885155	DYNC1I2	protein_coding
ENSG00000077420.16	0.0235664	0.9699	0.878041	APBB1IP	protein_coding
ENSG00000077454.16	11.4474	1.96729	0.000892538	LRCH4	protein_coding
ENSG00000077458.13	0.578013	0.860587	0.446995	FAM76B	protein_coding
ENSG00000077463.15	0.260511	1.10602	0.609872	SIRT6	protein_coding
ENSG00000077498.9				TYR	protein_coding
ENSG00000077514.9	1.31271	0.79728	0.25262	POLD3	protein_coding
ENSG00000077522.14	1.09837	1.23159	0.295424	ACTN2	protein_coding
ENSG00000077549.19	0.0482824	1.04458	0.826153	CAPZB	protein_coding
ENSG00000077585.14	0.164362	1.08347	0.685179	GPR137B	protein_coding
ENSG00000077616.11	0.317835	1.11817	0.572899	NAALAD2	protein_coding
ENSG00000077684.16	0.0207851	1.02897	0.885339	JADE1	protein_coding
ENSG00000077713.19	1.81369	1.30515	0.179487	SLC25A43	protein_coding
ENSG00000077721.16	0.0927564	0.9416	0.760795	UBE2A	protein_coding
ENSG00000077782.21	0.000977683	0.993851	0.975056	FGFR1	protein_coding
ENSG00000077800.13				FKBP6	protein_coding
ENSG00000077935.17	0.228688	1.09891	0.632488	SMC1B	protein_coding
ENSG00000077942.19	0.121231	0.93344	0.727877	FBLN1	protein_coding
ENSG00000077943.8	1.50341	0.782588	0.222566	ITGA8	protein_coding
ENSG00000077984.6	0.157452	1.08148	0.691585	CST7	protein_coding
ENSG00000078018.20	0.589592	1.16392	0.443369	MAP2	protein_coding
ENSG00000078043.16	2.63979	0.724809	0.105827	PIAS2	protein_coding
ENSG00000078053.17	1.13071	0.809498	0.28926	AMPH	protein_coding
ENSG00000078061.13	0.354507	0.888827	0.55213	ARAF	protein_coding
ENSG00000078070.13	0.0295329	0.966666	0.863544	MCCC1	protein_coding
ENSG00000078081.8	0.0463374	0.958357	0.829614	LAMP3	protein_coding
ENSG00000078098.14	0.968894	1.21569	0.325386	FAP	protein_coding
ENSG00000078114.19	0.105556	0.937081	0.745443	NEBL	protein_coding
ENSG00000078124.12	4.79057	0.64373	0.0308429	ACER3	protein_coding
ENSG00000078140.14	2.38616	0.735579	0.124851	UBE2K	protein_coding
ENSG00000078142.13	0.348058	0.889932	0.555463	PIK3C3	protein_coding
ENSG00000078177.14	2.43394	0.734191	0.120039	N4BP2	protein_coding
ENSG00000078237.7	0.000955979	1.00613	0.975334	TIGAR	protein_coding
ENSG00000078246.17	1.94528	1.3188	0.163819	TULP3	protein_coding
ENSG00000078269.15	0.924199	0.826528	0.337633	SYNJ2	protein_coding
ENSG00000078295.17	0.387237	1.13163	0.533769	ADCY2	protein_coding
ENSG00000078304.19	0.940367	0.825656	0.332556	PPP2R5C	protein_coding
ENSG00000078319.10	0.0606932	1.04989	0.805469	PMS2P1	transcribed_unprocessed_pseudogene
ENSG00000078328.22	0.0187421	1.02741	0.891121	RBFOX1	protein_coding
ENSG00000078369.18	0.734744	0.843595	0.391745	GNB1	protein_coding
ENSG00000078399.19	1.56238	0.781307	0.212381	HOXA9	protein_coding
ENSG00000078401.7	0.760194	0.841057	0.384411	EDN1	protein_coding
ENSG00000078403.17	1.28722	1.25162	0.257966	MLLT10	protein_coding
ENSG00000078487.17	4.13192	1.49875	0.0437098	ZCWPW1	protein_coding
ENSG00000078549.15	0.200308	1.09346	0.65432	ADCYAP1R1	protein_coding
ENSG00000078579.9	0.057987	1.04866	0.809683	FGF20	protein_coding
ENSG00000078589.13	0.557661	0.861527	0.456311	P2RY10	protein_coding
ENSG00000078596.11	0.376475	0.885726	0.539762	ITM2A	protein_coding
ENSG00000078618.22	1.14204	0.809462	0.285934	NRDC	protein_coding
ENSG00000078668.14	6.3971	0.603773	0.0126004	VDAC3	protein_coding
ENSG00000078674.18	2.66593	0.722783	0.10484	PCM1	protein_coding
ENSG00000078687.17	0.0488841	0.956901	0.825085	TNRC6C	protein_coding
ENSG00000078699.22	0.0691122	1.05367	0.792544	CBFA2T2	protein_coding
ENSG00000078725.13	0.0748654	1.05546	0.784386	BRINP1	protein_coding
ENSG00000078747.16	0.55731	0.861215	0.456447	ITCH	protein_coding
ENSG00000078795.17	0.271631	1.10845	0.602581	PKD2L2	protein_coding
ENSG00000078804.13	0.662036	0.850734	0.417156	TP53INP2	protein_coding
ENSG00000078808.19	0.277422	0.90119	0.598742	SDF4	protein_coding
ENSG00000078814.17	8.49469	1.79571	0.0042267	MYH7B	protein_coding
ENSG00000078898.7				BPIFB2	protein_coding
ENSG00000078900.15	0.0653334	0.950789	0.798263	TP73	protein_coding
ENSG00000078902.16	0.264763	0.903337	0.60708	TOLLIP	protein_coding
ENSG00000078967.13	2.92337	1.40626	0.0898842	UBE2D4	protein_coding
ENSG00000079101.16	0.197021	1.092	0.657056	CLUL1	protein_coding
ENSG00000079102.16	0.0358506	1.0383	0.849797	RUNX1T1	protein_coding
ENSG00000079112.10	0.30036	0.89718	0.584151	CDH17	protein_coding
ENSG00000079134.12	0.0187642	1.02754	0.891085	THOC1	protein_coding
ENSG00000079150.18	0.00166002	1.00808	0.9675	FKBP7	protein_coding
ENSG00000079156.17	1.04252	1.22434	0.307682	OSBPL6	protein_coding
ENSG00000079215.14	1.83425	1.31226	0.175533	SLC1A3	protein_coding
ENSG00000079246.16	0.241394	0.906835	0.623586	XRCC5	protein_coding
ENSG00000079257.8	0.864447	0.831931	0.353417	LXN	protein_coding
ENSG00000079263.19	0.495315	0.868014	0.482997	SP140	protein_coding
ENSG00000079277.22	0.782102	1.1906	0.37687	MKNK1	protein_coding
ENSG00000079308.19	0.00293022	1.01079	0.956828	TNS1	protein_coding
ENSG00000079313.15	0.614267	1.16736	0.433308	REXO1	protein_coding
ENSG00000079332.15	1.29119	1.25176	0.256886	SAR1A	protein_coding
ENSG00000079335.20	1.3413	0.795393	0.247857	CDC14A	protein_coding
ENSG00000079337.16	0.509888	1.1513	0.475307	RAPGEF3	protein_coding
ENSG00000079385.23	5.21097	0.634378	0.0239864	CEACAM1	protein_coding
ENSG00000079387.14	0.697882	0.847676	0.404349	SENP1	protein_coding
ENSG00000079393.20				DUSP13	protein_coding
ENSG00000079432.7	2.59357	1.37508	0.108553	CIC	protein_coding
ENSG00000079435.10	0.0852168	1.05928	0.770354	LIPE	protein_coding
ENSG00000079459.13	9.24616	0.5423	0.00291681	FDFT1	protein_coding
ENSG00000079462.8	0.120342	1.07097	0.72867	PAFAH1B3	protein_coding
ENSG00000079482.13	0.0709237	0.948399	0.790092	OPHN1	protein_coding
ENSG00000079557.5				AFM	protein_coding
ENSG00000079616.13	0.0465002	1.04345	0.829275	KIF22	protein_coding
ENSG00000079689.14	0.0905992	0.941836	0.763586	SCGN	protein_coding
ENSG00000079691.18	0.681061	0.849428	0.410074	CARMIL1	protein_coding
ENSG00000079739.17	0.0378564	1.03915	0.845699	PGM1	protein_coding
ENSG00000079785.16	0.793226	1.19327	0.373823	DDX1	protein_coding
ENSG00000079805.18	0.517584	1.15248	0.472198	DNM2	protein_coding
ENSG00000079819.19	2.81522	0.717525	0.0945551	EPB41L2	protein_coding
ENSG00000079841.18	0.256691	0.903752	0.612907	RIMS1	protein_coding
ENSG00000079931.15	0.192187	1.09086	0.661028	MOXD1	protein_coding
ENSG00000079950.14	0.192849	0.916496	0.660799	STX7	protein_coding
ENSG00000079974.18	0.555482	0.862889	0.456006	RABL2B	protein_coding
ENSG00000079999.14	0.231721	1.09981	0.630353	KEAP1	protein_coding
ENSG00000080007.8	0.0183193	0.973561	0.892357	DDX43	protein_coding
ENSG00000080031.10	0.0137934	0.977072	0.906516	PTPRH	protein_coding
ENSG00000080166.16	2.81651	1.39536	0.0952147	DCT	protein_coding
ENSG00000080189.15	2.25323	1.34619	0.134318	SLC35C2	protein_coding
ENSG00000080200.10	0.0938258	0.94074	0.759484	CRYBG3	protein_coding
ENSG00000080224.17	2.87292	1.40471	0.0910736	EPHA6	protein_coding
ENSG00000080293.10	1.86757	1.31141	0.172448	SCTR	protein_coding
ENSG00000080298.15	0.140715	1.07715	0.707445	RFX3	protein_coding
ENSG00000080345.18	1.02828	1.22251	0.311285	RIF1	protein_coding
ENSG00000080371.6	0.436636	0.877358	0.509397	RAB21	protein_coding
ENSG00000080493.18	1.57555	0.779138	0.211512	SLC4A4	protein_coding
ENSG00000080503.24	0.288911	1.11255	0.591301	SMARCA2	protein_coding
ENSG00000080511.5	0.162961	0.923414	0.68652	RDH8	protein_coding
ENSG00000080546.13	0.334864	0.89146	0.563327	SESN1	protein_coding
ENSG00000080561.14	7.17616	1.71245	0.00818266	MID2	protein_coding
ENSG00000080572.13				DNAAF6	protein_coding
ENSG00000080573.7	2.60204	1.37612	0.107984	COL5A3	protein_coding
ENSG00000080603.17	0.625081	0.853246	0.430567	SRCAP	protein_coding
ENSG00000080608.10	0.421576	0.879536	0.516106	PUM3	protein_coding
ENSG00000080618.17	0.0144318	0.976374	0.9044	CPB2	protein_coding
ENSG00000080644.16	0.147156	1.07962	0.701091	CHRNA3	protein_coding
ENSG00000080709.16	0.0923131	1.0619	0.76135	KCNN2	protein_coding
ENSG00000080802.19	0.081496	0.945167	0.775364	CNOT4	protein_coding
ENSG00000080815.19	1.2184	0.803706	0.271048	PSEN1	protein_coding
ENSG00000080819.9	0.00220046	1.00935	0.962583	CPOX	protein_coding
ENSG00000080822.17	1.09631	0.812825	0.296076	CLDND1	protein_coding
ENSG00000080823.23	2.56328	1.37366	0.111378	MOK	protein_coding
ENSG00000080824.19	1.04815	0.816645	0.306328	HSP90AA1	protein_coding
ENSG00000080839.12	5.24252	0.631154	0.0239809	RBL1	protein_coding
ENSG00000080845.18	0.162686	1.08305	0.686624	DLGAP4	protein_coding
ENSG00000080854.16	2.38084	1.35759	0.123442	IGSF9B	protein_coding
ENSG00000080910.13				CFHR2	protein_coding
ENSG00000080947.15	0.37421	0.886324	0.540836	CROCCP3	transcribed_unprocessed_pseudogene
ENSG00000080986.13	0.048851	0.957205	0.825058	NDC80	protein_coding
ENSG00000081014.11	0.617097	0.856341	0.432467	AP4E1	protein_coding
ENSG00000081019.13	5.17061	0.636325	0.0243248	RSBN1	protein_coding
ENSG00000081026.19	3.47349	0.69152	0.0636642	MAGI3	protein_coding
ENSG00000081041.9	1.28805	0.79784	0.258484	CXCL2	protein_coding
ENSG00000081051.8	0.154823	1.08099	0.693901	AFP	protein_coding
ENSG00000081052.13	0.0344623	1.03755	0.852682	COL4A4	protein_coding
ENSG00000081059.20	0.442758	0.876899	0.506099	TCF7	protein_coding
ENSG00000081087.15	0.0221427	0.970691	0.881738	OSTM1	protein_coding
ENSG00000081138.14	0.0491805	0.957205	0.824501	CDH7	protein_coding
ENSG00000081148.12	1.98916	1.32247	0.159104	IMPG2	protein_coding
ENSG00000081154.12	1.25276	0.801458	0.264061	PCNP	protein_coding
ENSG00000081177.18	0.0193412	1.02781	0.889396	EXD2	protein_coding
ENSG00000081181.8	0.100407	0.939346	0.751298	ARG2	protein_coding
ENSG00000081189.16	0.00422847	0.987174	0.948155	MEF2C	protein_coding
ENSG00000081237.20	0.658265	0.850043	0.418633	PTPRC	protein_coding
ENSG00000081248.11	0.0324187	0.965071	0.857099	CACNA1S	protein_coding
ENSG00000081277.13	0.161067	1.08243	0.688326	PKP1	protein_coding
ENSG00000081307.14	0.083724	1.05889	0.772323	UBA5	protein_coding
ENSG00000081320.11	0.240517	0.906689	0.62431	STK17B	protein_coding
ENSG00000081377.17	1.85018	0.763958	0.175559	CDC14B	protein_coding
ENSG00000081386.12	0.00194435	1.00874	0.964829	ZNF510	protein_coding
ENSG00000081479.15	3.71524	1.47161	0.0549629	LRP2	protein_coding
ENSG00000081665.14	0.0576889	0.953607	0.810218	ZNF506	protein_coding
ENSG00000081692.12	1.0167	1.2235	0.313579	JMJD4	protein_coding
ENSG00000081721.12	1.56549	1.28408	0.213769	DUSP12	protein_coding
ENSG00000081760.17	0.000915291	0.994048	0.975865	AACS	protein_coding
ENSG00000081791.9	1.01047	0.819647	0.316107	DELE1	protein_coding
ENSG00000081800.9				SLC13A1	protein_coding
ENSG00000081803.16	0.046953	0.958135	0.828458	CADPS2	protein_coding
ENSG00000081818.4	1.50809	1.27627	0.21984	PCDHB4	protein_coding
ENSG00000081842.18	0.031296	1.03556	0.859585	PCDHA6	protein_coding
ENSG00000081853.15	0.795017	1.19362	0.374041	PCDHGA2	protein_coding
ENSG00000081870.12	0.702552	0.847274	0.402063	HSPB11	protein_coding
ENSG00000081913.14	8.23749e-05	1.0018	0.992758	PHLPP1	protein_coding
ENSG00000081923.15	3.75385	0.680592	0.0544963	ATP8B1	protein_coding
ENSG00000081985.13	0.00998273	1.02003	0.920395	IL12RB2	protein_coding
ENSG00000082014.17	5.16447	1.58138	0.0236219	SMARCD3	protein_coding
ENSG00000082068.9	0.212922	1.09555	0.644486	WDR70	protein_coding
ENSG00000082074.19	0.832729	0.832074	0.363367	FYB1	protein_coding
ENSG00000082126.18	0.119165	1.07059	0.729951	MPP4	protein_coding
ENSG00000082146.13	0.164046	0.923255	0.685457	STRADB	protein_coding
ENSG00000082153.18	6.62276	0.599693	0.0108681	BZW1	protein_coding
ENSG00000082175.15	0.0360901	1.03848	0.849303	PGR	protein_coding
ENSG00000082196.21	0.252391	1.10458	0.61562	C1QTNF3	protein_coding
ENSG00000082212.13	8.20211	0.5637	0.00485168	ME2	protein_coding
ENSG00000082213.18	0.839762	0.834314	0.360401	C5orf22	protein_coding
ENSG00000082258.13	0.0849382	1.05933	0.770722	CCNT2	protein_coding
ENSG00000082269.17	4.10506	0.669329	0.0438298	FAM135A	protein_coding
ENSG00000082293.13	1.79665	0.764523	0.182125	COL19A1	protein_coding
ENSG00000082397.17	0.0104014	0.979984	0.918784	EPB41L3	protein_coding
ENSG00000082438.17	0.944076	0.82532	0.33221	COBLL1	protein_coding
ENSG00000082458.12	0.000104466	0.997985	0.991845	DLG3	protein_coding
ENSG00000082482.14	2.10289	1.33414	0.148834	KCNK2	protein_coding
ENSG00000082497.12	4.44379	0.656707	0.0370096	SERTAD4	protein_coding
ENSG00000082512.15	4.81748	1.54837	0.0297014	TRAF5	protein_coding
ENSG00000082515.18	3.45746	0.691696	0.0642801	MRPL22	protein_coding
ENSG00000082516.9	2.46672	0.732924	0.117573	GEMIN5	protein_coding
ENSG00000082556.14				OPRK1	protein_coding
ENSG00000082641.16	0.1019	1.06515	0.749662	NFE2L1	protein_coding
ENSG00000082684.16	4.2824	1.50873	0.040057	SEMA5B	protein_coding
ENSG00000082701.17	0.0453127	1.04301	0.831438	GSK3B	protein_coding
ENSG00000082781.12	0.0439212	1.0423	0.833963	ITGB5	protein_coding
ENSG00000082805.20	0.12664	0.932094	0.722063	ERC1	protein_coding
ENSG00000082898.18	0.0409201	0.960653	0.839734	XPO1	protein_coding
ENSG00000082929.8				LINC01587	lncRNA
ENSG00000082996.20	0.871873	0.830197	0.351893	RNF13	protein_coding
ENSG00000083067.23	0.152334	0.925423	0.696514	TRPM3	protein_coding
ENSG00000083093.10	2.61785	0.725882	0.107276	PALB2	protein_coding
ENSG00000083097.14	0.634981	0.853744	0.426569	DOP1A	protein_coding
ENSG00000083099.11	1.31156	0.797624	0.25282	LYRM2	protein_coding
ENSG00000083123.15	1.33836	0.795405	0.248359	BCKDHB	protein_coding
ENSG00000083168.11	1.40501	0.790049	0.238001	KAT6A	protein_coding
ENSG00000083223.18	0.0171177	0.974499	0.895909	TUT7	protein_coding
ENSG00000083290.20	0.0510034	0.956372	0.821356	ULK2	protein_coding
ENSG00000083307.12	2.24684	1.34662	0.135275	GRHL2	protein_coding
ENSG00000083312.17	5.68736	0.622447	0.0182195	TNPO1	protein_coding
ENSG00000083444.17	2.13142	1.33469	0.145675	PLOD1	protein_coding
ENSG00000083454.22	0.304478	1.11538	0.581079	P2RX5	protein_coding
ENSG00000083457.12	0.874628	0.830214	0.351485	ITGAE	protein_coding
ENSG00000083520.15	0.0562995	1.04803	0.812423	DIS3	protein_coding
ENSG00000083535.16	0.480802	0.871987	0.488561	PIBF1	protein_coding
ENSG00000083544.16	0.156924	0.924818	0.692077	TDRD3	protein_coding
ENSG00000083622.8	1.68252	0.773846	0.19602	AC000061.1	lncRNA
ENSG00000083635.8	0.63165	1.16995	0.427337	NUFIP1	protein_coding
ENSG00000083642.19	2.26443	0.741869	0.134463	PDS5B	protein_coding
ENSG00000083720.13	1.7765	0.767971	0.183628	OXCT1	protein_coding
ENSG00000083750.13	1.86881	1.31234	0.172357	RRAGB	protein_coding
ENSG00000083782.8	0.000382651	1.00389	0.984393	EPYC	protein_coding
ENSG00000083799.18	0.550705	0.861079	0.459254	CYLD	protein_coding
ENSG00000083807.10	0.58594	1.16304	0.444335	SLC27A5	protein_coding
ENSG00000083812.12	0.034274	1.03723	0.853113	ZNF324	protein_coding
ENSG00000083814.13	3.5857	1.45682	0.0595726	ZNF671	protein_coding
ENSG00000083817.9	0.655981	1.17402	0.417887	ZNF416	protein_coding
ENSG00000083828.16	0.117189	0.934407	0.732209	ZNF586	protein_coding
ENSG00000083838.16	1.63254	1.28821	0.201351	ZNF446	protein_coding
ENSG00000083844.10	0.424143	0.879027	0.515512	ZNF264	protein_coding
ENSG00000083845.9	0.220046	1.09784	0.63883	RPS5	protein_coding
ENSG00000083857.14	2.72776	0.72083	0.100562	FAT1	protein_coding
ENSG00000083896.13	0.05283	0.955443	0.818166	YTHDC1	protein_coding
ENSG00000083937.10	4.16695	0.665717	0.0427383	CHMP2B	protein_coding
ENSG00000084070.12	0.44379	1.14068	0.505424	SMAP2	protein_coding
ENSG00000084072.17	0.0355571	1.03796	0.850473	PPIE	protein_coding
ENSG00000084073.10	6.35615	0.605466	0.0125845	ZMPSTE24	protein_coding
ENSG00000084090.13	1.44188	1.26943	0.230271	STARD7	protein_coding
ENSG00000084092.7	2.9652	0.709873	0.0876373	NOA1	protein_coding
ENSG00000084093.19	0.0162189	1.02559	0.898649	REST	protein_coding
ENSG00000084110.11	0.300684	0.896946	0.58408	HAL	protein_coding
ENSG00000084112.15	1.01551	1.22035	0.314281	SSH1	protein_coding
ENSG00000084207.18	0.00931761	1.01923	0.923099	GSTP1	protein_coding
ENSG00000084234.18	0.449266	1.14208	0.503338	APLP2	protein_coding
ENSG00000084444.14	4.2155	1.50277	0.0416314	FAM234B	protein_coding
ENSG00000084453.16	3.51894	1.45219	0.0619763	SLCO1A2	protein_coding
ENSG00000084463.8	1.1521	1.23618	0.283818	WBP11	protein_coding
ENSG00000084623.12	7.51884	0.576053	0.00660526	EIF3I	protein_coding
ENSG00000084628.10	0.00758963	1.01739	0.930575	NKAIN1	protein_coding
ENSG00000084636.18	0.0154962	1.02489	0.900942	COL16A1	protein_coding
ENSG00000084652.16	0.0265214	0.968322	0.870677	TXLNA	protein_coding
ENSG00000084674.15	0.0323872	0.964608	0.857241	APOB	protein_coding
ENSG00000084676.15	1.23852	0.801622	0.267444	NCOA1	protein_coding
ENSG00000084693.16	1.31986	1.2558	0.25138	AGBL5	protein_coding
ENSG00000084710.14	0.0042365	1.01294	0.948107	EFR3B	protein_coding
ENSG00000084731.15	2.22104	1.34438	0.137204	KIF3C	protein_coding
ENSG00000084733.11	1.46508	0.786723	0.227903	RAB10	protein_coding
ENSG00000084734.9	0.171768	1.08519	0.678623	GCKR	protein_coding
ENSG00000084754.12	0.549035	0.864022	0.459044	HADHA	protein_coding
ENSG00000084764.12	1.01647	1.22132	0.313465	MAPRE3	protein_coding
ENSG00000084774.14	0.567049	1.16031	0.451985	CAD	protein_coding
ENSG00000085063.17	0.511804	1.1554	0.474153	CD59	protein_coding
ENSG00000085117.12	1.10856	1.23107	0.293095	CD82	protein_coding
ENSG00000085185.15	0.026248	0.968492	0.871326	BCORL1	protein_coding
ENSG00000085224.23	0.770423	0.840787	0.38072	ATRX	protein_coding
ENSG00000085231.14	0.210814	0.913184	0.646035	AK6	protein_coding
ENSG00000085265.11	1.71656	1.29854	0.190275	FCN1	protein_coding
ENSG00000085274.16	0.90331	0.827514	0.343391	MYNN	protein_coding
ENSG00000085276.19	0.924721	0.826694	0.337508	MECOM	protein_coding
ENSG00000085365.18	1.44341	0.788473	0.230636	SCAMP1	protein_coding
ENSG00000085377.15	0.770265	0.840855	0.380511	PREP	protein_coding
ENSG00000085382.12	2.21181	0.745103	0.138316	HACE1	protein_coding
ENSG00000085415.16	0.261503	0.903951	0.609305	SEH1L	protein_coding
ENSG00000085433.16	0.00876012	1.01877	0.925425	WDR47	protein_coding
ENSG00000085449.15	0.244619	0.906881	0.621091	WDFY1	protein_coding
ENSG00000085465.13	1.43856	0.789123	0.231438	OVGP1	protein_coding
ENSG00000085491.17	7.54304	0.576974	0.00687903	SLC25A24	protein_coding
ENSG00000085511.20	0.506822	1.15192	0.47667	MAP3K4	protein_coding
ENSG00000085514.16	0.936782	1.21167	0.332957	PILRA	protein_coding
ENSG00000085552.17	1.15492	1.23679	0.283891	IGSF9	protein_coding
ENSG00000085563.15	0.462207	0.874473	0.496714	ABCB1	protein_coding
ENSG00000085644.14	0.000457976	0.99577	0.982927	ZNF213	protein_coding
ENSG00000085662.14	0.00676671	1.0164	0.934438	AKR1B1	protein_coding
ENSG00000085719.13	0.545434	0.862861	0.46129	CPNE3	protein_coding
ENSG00000085721.13	0.0182631	1.02704	0.892522	RRN3	protein_coding
ENSG00000085733.16	0.00411125	0.987438	0.948874	CTTN	protein_coding
ENSG00000085741.13	7.74686	1.74574	0.00599427	WNT11	protein_coding
ENSG00000085760.15	0.446683	0.87638	0.504036	MTIF2	protein_coding
ENSG00000085788.14	0.0477044	0.957793	0.827159	DDHD2	protein_coding
ENSG00000085831.15	2.83558	0.714969	0.0948144	TTC39A	protein_coding
ENSG00000085832.17	1.71704	0.771242	0.191856	EPS15	protein_coding
ENSG00000085840.13	8.70625	0.553667	0.00371782	ORC1	protein_coding
ENSG00000085871.9	3.38453	0.691754	0.0667017	MGST2	protein_coding
ENSG00000085872.15	0.0397552	1.04012	0.841965	CHERP	protein_coding
ENSG00000085978.22	0.10531	1.06612	0.745604	ATG16L1	protein_coding
ENSG00000085982.14	0.0100499	0.980331	0.920163	USP40	protein_coding
ENSG00000085998.14	0.322685	1.11866	0.570247	POMGNT1	protein_coding
ENSG00000085999.13	3.29302	0.697667	0.0712871	RAD54L	protein_coding
ENSG00000086015.22	0.613956	0.855922	0.433454	MAST2	protein_coding
ENSG00000086061.16	0.0460051	1.04326	0.830173	DNAJA1	protein_coding
ENSG00000086062.13	0.266615	0.902861	0.605937	B4GALT1	protein_coding
ENSG00000086065.14	2.24548	0.743005	0.135708	CHMP5	protein_coding
ENSG00000086102.19	1.05363	1.22611	0.305127	NFX1	protein_coding
ENSG00000086159.13	2.40816	1.3636	0.123906	AQP6	protein_coding
ENSG00000086189.10	0.443554	0.875433	0.506372	DIMT1	protein_coding
ENSG00000086200.17	3.79149	0.676344	0.0541703	IPO11	protein_coding
ENSG00000086205.18	1.03491	1.22364	0.309437	FOLH1	protein_coding
ENSG00000086232.13	0.0996417	1.06433	0.752361	EIF2AK1	protein_coding
ENSG00000086288.12	0.155831	1.08123	0.69296	NME8	protein_coding
ENSG00000086289.12	0.316594	0.894714	0.574039	EPDR1	protein_coding
ENSG00000086300.16	0.446483	0.874524	0.504917	SNX10	protein_coding
ENSG00000086475.15	3.02104	1.4137	0.0847081	SEPHS1	protein_coding
ENSG00000086504.17	0.224243	1.09793	0.635916	MRPL28	protein_coding
ENSG00000086506.3	0.423297	1.13745	0.515256	HBQ1	protein_coding
ENSG00000086544.3	1.16074	1.23764	0.282363	ITPKC	protein_coding
ENSG00000086548.9	0.254104	0.90458	0.614613	CEACAM6	protein_coding
ENSG00000086570.12	0.211428	0.913285	0.645739	FAT2	protein_coding
ENSG00000086589.12	0.021149	0.971728	0.884377	RBM22	protein_coding
ENSG00000086598.11	0.913206	0.827648	0.340527	TMED2	protein_coding
ENSG00000086619.14	0.118022	1.07031	0.731255	ERO1B	protein_coding
ENSG00000086666.19	0.199842	1.0931	0.654886	ZFAND6	protein_coding
ENSG00000086696.11	2.0067	1.32416	0.157684	HSD17B2	protein_coding
ENSG00000086712.13	1.32158	0.796059	0.252046	TXLNG	protein_coding
ENSG00000086717.18	3.85581	1.48028	0.0505461	PPEF1	protein_coding
ENSG00000086730.17	0.460751	1.14444	0.497079	LAT2	protein_coding
ENSG00000086758.16	1.25071	0.801672	0.264463	HUWE1	protein_coding
ENSG00000086827.9	5.45768	0.627944	0.0209097	ZW10	protein_coding
ENSG00000086848.15	2.40176	0.734523	0.123604	ALG9	protein_coding
ENSG00000086967.10	1.36179	1.26194	0.243404	MYBPC2	protein_coding
ENSG00000086991.13	1.95562	1.32065	0.162711	NOX4	protein_coding
ENSG00000087008.16	0.287641	0.899522	0.591718	ACOX3	protein_coding
ENSG00000087053.20	0.558873	1.15948	0.455068	MTMR2	protein_coding
ENSG00000087074.8	0.813202	1.19684	0.368908	PPP1R15A	protein_coding
ENSG00000087076.9	3.01888	1.41102	0.0837891	HSD17B14	protein_coding
ENSG00000087077.14	8.23699	1.78319	0.00493007	TRIP6	protein_coding
ENSG00000087085.16	1.43033	1.26993	0.232001	ACHE	protein_coding
ENSG00000087086.15	0.233956	0.908806	0.628908	FTL	protein_coding
ENSG00000087087.20	0.434983	1.14	0.510168	SRRT	protein_coding
ENSG00000087088.20	0.259827	0.903761	0.610356	BAX	protein_coding
ENSG00000087095.13	0.0230977	1.03049	0.879229	NLK	protein_coding
ENSG00000087111.21	0.00850545	1.01843	0.926521	PIGS	protein_coding
ENSG00000087116.16	0.706987	1.18106	0.400329	ADAMTS2	protein_coding
ENSG00000087128.10	0.0827905	0.944813	0.773637	TMPRSS11E	protein_coding
ENSG00000087152.15	0.00212287	1.00918	0.963247	ATXN7L3	protein_coding
ENSG00000087157.19	4.17682e-05	1.00128	0.994843	PGS1	protein_coding
ENSG00000087191.13	0.476756	1.14638	0.490583	PSMC5	protein_coding
ENSG00000087206.17	0.0524289	0.955789	0.818869	UIMC1	protein_coding
ENSG00000087237.12	0.0227057	1.03029	0.880207	CETP	protein_coding
ENSG00000087245.13	0.189253	1.09009	0.663466	MMP2	protein_coding
ENSG00000087250.9	0.0801644	1.05748	0.777119	MT3	protein_coding
ENSG00000087253.13	6.31636	0.602924	0.0134705	LPCAT2	protein_coding
ENSG00000087258.16	0.00671287	0.983939	0.934709	GNAO1	protein_coding
ENSG00000087263.17	0.234056	0.908852	0.628418	OGFOD1	protein_coding
ENSG00000087266.17	0.00688779	1.01655	0.933848	SH3BP2	protein_coding
ENSG00000087269.16	3.14239	0.702573	0.0787362	NOP14	protein_coding
ENSG00000087274.17	0.255014	1.10488	0.613669	ADD1	protein_coding
ENSG00000087299.12	0.147218	0.927096	0.701348	L2HGDH	protein_coding
ENSG00000087301.9	2.61296	0.726174	0.107611	TXNDC16	protein_coding
ENSG00000087302.9	1.37689	0.791659	0.24075	RTRAF	protein_coding
ENSG00000087303.18	0.425885	0.878863	0.514651	NID2	protein_coding
ENSG00000087338.5	0.901738	0.828987	0.342982	GMCL1	protein_coding
ENSG00000087365.16	0.50862	1.15188	0.476654	SF3B2	protein_coding
ENSG00000087448.11	0.0133835	1.02324	0.907884	KLHL42	protein_coding
ENSG00000087460.27	0.760998	1.18882	0.384448	GNAS	protein_coding
ENSG00000087470.18	2.78485	0.718647	0.0963617	DNM1L	protein_coding
ENSG00000087494.16	0.148269	0.926093	0.700528	PTHLH	protein_coding
ENSG00000087495.17	0.265308	1.1075	0.606616	PHACTR3	protein_coding
ENSG00000087502.18	0.00473467	0.986439	0.945147	ERGIC2	protein_coding
ENSG00000087510.7	2.63948	1.37957	0.105856	TFAP2C	protein_coding
ENSG00000087586.18	1.81317	0.766146	0.179182	AURKA	protein_coding
ENSG00000087589.16	0.867238	0.830689	0.353504	CASS4	protein_coding
ENSG00000087842.11	0.47185	0.873299	0.492446	PIR	protein_coding
ENSG00000087884.14	1.20266	1.24325	0.273549	AAMDC	protein_coding
ENSG00000087903.13	0.0256906	1.03219	0.872675	RFX2	protein_coding
ENSG00000087995.16	0.884157	0.829152	0.34887	METTL2A	protein_coding
ENSG00000088002.12	1.57663	1.28147	0.210307	SULT2B1	protein_coding
ENSG00000088035.18	6.76211	0.59515	0.0103323	ALG6	protein_coding
ENSG00000088038.19	0.135978	1.07559	0.712442	CNOT3	protein_coding
ENSG00000088053.11	5.2589	1.58022	0.0227832	GP6	protein_coding
ENSG00000088179.9	1.22934	0.803462	0.268244	PTPN4	protein_coding
ENSG00000088205.13	0.408441	1.13464	0.522887	DDX18	protein_coding
ENSG00000088247.17	0.00715211	1.01683	0.932601	KHSRP	protein_coding
ENSG00000088256.9	0.268586	1.10763	0.604382	GNA11	protein_coding
ENSG00000088280.19	1.05172	0.816113	0.306432	ASAP3	protein_coding
ENSG00000088298.13	0.0811568	0.944986	0.775894	EDEM2	protein_coding
ENSG00000088305.18	0.229901	0.90971	0.631694	DNMT3B	protein_coding
ENSG00000088320.4	3.06475	1.41569	0.0808144	REM1	protein_coding
ENSG00000088325.16	1.30203	0.797105	0.254318	TPX2	protein_coding
ENSG00000088340.17	5.00965	1.56072	0.0262118	FER1L4	transcribed_unitary_pseudogene
ENSG00000088356.6	1.24009	1.24629	0.266509	PDRG1	protein_coding
ENSG00000088367.23	1.0411	1.22344	0.308578	EPB41L1	protein_coding
ENSG00000088386.17	2.37618	0.736984	0.124897	SLC15A1	protein_coding
ENSG00000088387.19	0.581214	0.860077	0.446614	DOCK9	protein_coding
ENSG00000088448.14	0.187408	0.918123	0.665165	ANKRD10	protein_coding
ENSG00000088451.11	0.766038	0.841121	0.382342	TGDS	protein_coding
ENSG00000088538.13	3.97371	1.48881	0.0474205	DOCK3	protein_coding
ENSG00000088543.15	1.37039	1.26127	0.242869	C3orf18	protein_coding
ENSG00000088682.14	2.67918	0.723365	0.103265	COQ9	protein_coding
ENSG00000088726.16	2.16339	1.33847	0.142709	TMEM40	protein_coding
ENSG00000088727.13	0.48884	0.871158	0.484759	KIF9	protein_coding
ENSG00000088756.13	0.85961	0.831858	0.355015	ARHGAP28	protein_coding
ENSG00000088766.12	0.502533	1.15417	0.478142	CRLS1	protein_coding
ENSG00000088782.5				DEFB127	protein_coding
ENSG00000088808.18	0.689334	0.847704	0.40678	PPP1R13B	protein_coding
ENSG00000088812.18	2.10646	1.33292	0.148061	ATRN	protein_coding
ENSG00000088826.18	3.5469	1.45602	0.060391	SMOX	protein_coding
ENSG00000088827.12	2.74194	1.39035	0.0980024	SIGLEC1	protein_coding
ENSG00000088832.18	5.36366	1.58523	0.0216342	FKBP1A	protein_coding
ENSG00000088833.17	1.19402	1.24104	0.275565	NSFL1C	protein_coding
ENSG00000088836.14	0.0960359	1.06305	0.756645	SLC4A11	protein_coding
ENSG00000088854.12	0.225044	1.09914	0.635167	C20orf194	protein_coding
ENSG00000088876.13	1.01816	1.22134	0.313051	ZNF343	protein_coding
ENSG00000088881.21	2.22549	1.34454	0.136043	EBF4	protein_coding
ENSG00000088882.8	1.29787	0.797669	0.25632	CPXM1	protein_coding
ENSG00000088888.18	0.0221004	0.971088	0.881835	MAVS	protein_coding
ENSG00000088899.15	9.19068	1.83611	0.00288242	LZTS3	protein_coding
ENSG00000088926.14	0.0200251	0.97236	0.887479	F11	protein_coding
ENSG00000088930.8	0.443229	1.14056	0.505873	XRN2	protein_coding
ENSG00000088970.16	0.077823	1.0567	0.780348	KIZ	protein_coding
ENSG00000088986.11	0.508226	1.15179	0.476818	DYNLL1	protein_coding
ENSG00000088992.18	4.45325	0.656617	0.0368205	TESC	protein_coding
ENSG00000089006.17	0.0627828	0.951782	0.802125	SNX5	protein_coding
ENSG00000089009.15	2.02043	1.33161	0.157878	RPL6	protein_coding
ENSG00000089012.14	0.666598	0.850169	0.415544	SIRPG	protein_coding
ENSG00000089022.14	1.72238	0.770943	0.190779	MAPKAPK5	protein_coding
ENSG00000089041.17	1.25323	1.24869	0.26337	P2RX7	protein_coding
ENSG00000089048.14	0.0685151	1.05302	0.793517	ESF1	protein_coding
ENSG00000089050.16	0.46707	0.873799	0.494644	RBBP9	protein_coding
ENSG00000089053.13	0.771798	0.840301	0.380826	ANAPC5	protein_coding
ENSG00000089057.15	1.14034	1.23486	0.285962	SLC23A2	protein_coding
ENSG00000089060.11	4.28362	1.50698	0.0394899	SLC8B1	protein_coding
ENSG00000089063.15	1.13525	1.23447	0.287695	TMEM230	protein_coding
ENSG00000089091.16	0.187698	0.917777	0.66509	DZANK1	protein_coding
ENSG00000089094.19	0.123531	1.07221	0.725069	KDM2B	protein_coding
ENSG00000089101.19	0.398461	0.882545	0.528013	CFAP61	protein_coding
ENSG00000089116.4	1.46602	1.27177	0.228137	LHX5	protein_coding
ENSG00000089123.16	2.03692	1.32835	0.154624	TASP1	protein_coding
ENSG00000089127.14	1.09006	1.22966	0.296859	OAS1	protein_coding
ENSG00000089154.11	0.306783	1.1157	0.579639	GCN1	protein_coding
ENSG00000089157.16	0.0310874	1.03544	0.860049	RPLP0	protein_coding
ENSG00000089159.16	1.50454	1.2757	0.219629	PXN	protein_coding
ENSG00000089163.4	1.23669	1.24554	0.266483	SIRT4	protein_coding
ENSG00000089169.15	1.41722	1.26532	0.235286	RPH3A	protein_coding
ENSG00000089177.19	0.913258	0.82639	0.341075	KIF16B	protein_coding
ENSG00000089195.15	0.21653	1.09621	0.641788	TRMT6	protein_coding
ENSG00000089199.10	0.0101795	1.02028	0.919624	CHGB	protein_coding
ENSG00000089220.5	0.0164107	1.02597	0.898098	PEBP1	protein_coding
ENSG00000089225.20				TBX5	protein_coding
ENSG00000089234.16	0.279708	1.10998	0.596996	BRAP	protein_coding
ENSG00000089248.7	0.0156215	0.97539	0.900524	ERP29	protein_coding
ENSG00000089250.19	0.265933	1.10748	0.606299	NOS1	protein_coding
ENSG00000089280.19	2.07612	1.33139	0.151736	FUS	protein_coding
ENSG00000089289.16	0.180061	0.919672	0.671401	IGBP1	protein_coding
ENSG00000089327.15	2.34407	1.35416	0.127451	FXYD5	protein_coding
ENSG00000089335.21	0.0398626	1.04022	0.841794	ZNF302	protein_coding
ENSG00000089351.14	2.62137	1.37796	0.107051	GRAMD1A	protein_coding
ENSG00000089356.18	0.299146	0.895451	0.585375	FXYD3	protein_coding
ENSG00000089472.16	0.0461186	0.958506	0.830011	HEPH	protein_coding
ENSG00000089486.17	0.117229	1.06999	0.732174	CDIP1	protein_coding
ENSG00000089505.18	0.381434	1.12972	0.537114	CMTM1	protein_coding
ENSG00000089558.9	1.36097	0.793984	0.244075	KCNH4	protein_coding
ENSG00000089597.18	0.000759542	0.994571	0.978014	GANAB	protein_coding
ENSG00000089639.11	0.106974	0.937467	0.743672	GMIP	protein_coding
ENSG00000089682.16	0.237528	1.10102	0.626199	RBM41	protein_coding
ENSG00000089685.15	4.23526	0.664098	0.041159	BIRC5	protein_coding
ENSG00000089692.9	0.343047	1.1227	0.557899	LAG3	protein_coding
ENSG00000089693.11	0.261274	0.903858	0.609581	MLF2	protein_coding
ENSG00000089723.10	3.3712	0.69349	0.0686574	OTUB2	protein_coding
ENSG00000089737.17	0.612326	1.16837	0.434915	DDX24	protein_coding
ENSG00000089775.12	0.61006	1.16774	0.43493	ZBTB25	protein_coding
ENSG00000089818.18	1.06116	1.22601	0.303344	NECAP1	protein_coding
ENSG00000089820.16	7.84648	1.76329	0.00614823	ARHGAP4	protein_coding
ENSG00000089847.12	12.3748	2.02626	0.000571106	ANKRD24	protein_coding
ENSG00000089876.12	3.81237	0.677724	0.0529329	DHX32	protein_coding
ENSG00000089902.10	1.95394	0.757978	0.163584	RCOR1	protein_coding
ENSG00000089916.18	0.0312218	1.0356	0.859738	GPATCH2L	protein_coding
ENSG00000090006.18	1.9544	1.3187	0.16351	LTBP4	protein_coding
ENSG00000090013.11	0.68699	1.17799	0.408045	BLVRB	protein_coding
ENSG00000090020.11	0.235069	1.10057	0.627987	SLC9A1	protein_coding
ENSG00000090054.15	0.000727635	1.00536	0.978479	SPTLC1	protein_coding
ENSG00000090060.18	1.49176	0.785686	0.22301	PAPOLA	protein_coding
ENSG00000090061.17	0.0563017	0.954226	0.812472	CCNK	protein_coding
ENSG00000090097.22	0.0987579	1.06393	0.753378	PCBP4	protein_coding
ENSG00000090104.12	0.189161	1.09	0.663632	RGS1	protein_coding
ENSG00000090238.12	6.81757	1.68381	0.009905	YPEL3	protein_coding
ENSG00000090263.16	0.82955	0.835002	0.36252	MRPS33	protein_coding
ENSG00000090266.13	0.00497692	0.986172	0.943759	NDUFB2	protein_coding
ENSG00000090273.14	0.916256	0.827484	0.33856	NUDC	protein_coding
ENSG00000090316.16	0.264043	0.903573	0.607459	MAEA	protein_coding
ENSG00000090339.9	0.00222008	1.00938	0.962416	ICAM1	protein_coding
ENSG00000090372.15	0.890622	1.20475	0.345979	STRN4	protein_coding
ENSG00000090376.11	0.018098	0.973677	0.893014	IRAK3	protein_coding
ENSG00000090382.7	0.117947	1.07013	0.731332	LYZ	protein_coding
ENSG00000090402.8	0.0890502	1.06066	0.765351	SI	protein_coding
ENSG00000090432.7	2.43088	0.733581	0.121003	MUL1	protein_coding
ENSG00000090447.12	0.0167976	0.974749	0.89689	TFAP4	protein_coding
ENSG00000090470.15	1.43727	1.26742	0.231652	PDCD7	protein_coding
ENSG00000090487.11	0.359118	1.12562	0.549265	SPG21	protein_coding
ENSG00000090512.12				FETUB	protein_coding
ENSG00000090520.11	0.0547521	1.04728	0.81497	DNAJB11	protein_coding
ENSG00000090530.10	0.340669	1.12213	0.559705	P3H2	protein_coding
ENSG00000090534.20	1.95188	1.32201	0.162489	THPO	protein_coding
ENSG00000090539.15	1.662	1.29109	0.197692	CHRD	protein_coding
ENSG00000090554.13	2.46791	1.3664	0.1168	FLT3LG	protein_coding
ENSG00000090565.17	0.848913	0.833351	0.358085	RAB11FIP3	protein_coding
ENSG00000090581.10	0.00302264	0.98921	0.956158	GNPTG	protein_coding
ENSG00000090612.22	0.00418899	1.01287	0.948396	ZNF268	protein_coding
ENSG00000090615.15	0.119683	1.07144	0.729235	GOLGA3	protein_coding
ENSG00000090621.15	0.707991	1.18087	0.400716	PABPC4	protein_coding
ENSG00000090659.18	0.149921	1.08028	0.69836	CD209	protein_coding
ENSG00000090661.12	0.480225	1.14695	0.488461	CERS4	protein_coding
ENSG00000090674.16	4.53641	1.5263	0.0341397	MCOLN1	protein_coding
ENSG00000090686.16	6.47057	0.601992	0.0116924	USP48	protein_coding
ENSG00000090776.6	0.422356	1.13758	0.516199	EFNB1	protein_coding
ENSG00000090857.14	0.312115	1.11656	0.576493	PDPR	protein_coding
ENSG00000090861.17	2.45638	1.36425	0.119092	AARS1	protein_coding
ENSG00000090863.12	0.617405	1.16794	0.432589	GLG1	protein_coding
ENSG00000090889.12	0.0778537	0.94634	0.780197	KIF4A	protein_coding
ENSG00000090905.19	1.36236	1.2599	0.24385	TNRC6A	protein_coding
ENSG00000090924.15	3.52847	1.45095	0.0616069	PLEKHG2	protein_coding
ENSG00000090932.11	0.974152	1.21571	0.32406	DLL3	protein_coding
ENSG00000090971.5	0.865553	1.20171	0.352289	NAT14	protein_coding
ENSG00000090975.13	0.0104125	1.02037	0.918725	PITPNM2	protein_coding
ENSG00000090989.18	0.0417465	0.960456	0.838129	EXOC1	protein_coding
ENSG00000091009.8	0.93988	0.825395	0.332742	RBM27	protein_coding
ENSG00000091010.6	0.0470662	0.958097	0.828255	POU4F3	protein_coding
ENSG00000091039.17	0.0174789	0.974117	0.894829	OSBPL8	protein_coding
ENSG00000091073.19	1.63188	1.28849	0.203208	DTX2	protein_coding
ENSG00000091106.19	0.179748	1.08802	0.671359	NLRC4	protein_coding
ENSG00000091127.14	0.131271	1.0741	0.717183	PUS7	protein_coding
ENSG00000091128.13	0.0398943	0.961361	0.841692	LAMB4	protein_coding
ENSG00000091129.21	2.32437	1.3518	0.128327	NRCAM	protein_coding
ENSG00000091136.15	1.62984	1.28855	0.203892	LAMB1	protein_coding
ENSG00000091137.14	0.0617924	0.952069	0.803721	SLC26A4	protein_coding
ENSG00000091138.13	1.04663	0.814904	0.308512	SLC26A3	protein_coding
ENSG00000091140.14	4.36078	0.661096	0.0377598	DLD	protein_coding
ENSG00000091157.14	0.783522	0.838725	0.377484	WDR7	protein_coding
ENSG00000091164.13	2.00518	0.755555	0.158539	TXNL1	protein_coding
ENSG00000091181.20	0.135471	1.07606	0.712665	IL5RA	protein_coding
ENSG00000091262.16	1.04686	0.816386	0.307269	ABCC6	protein_coding
ENSG00000091317.8	0.409059	0.880976	0.52306	CMTM6	protein_coding
ENSG00000091409.15	0.418173	0.879831	0.518478	ITGA6	protein_coding
ENSG00000091428.18	0.0782305	1.05688	0.779794	RAPGEF4	protein_coding
ENSG00000091436.17	0.362389	0.887635	0.547583	MAP3K20	protein_coding
ENSG00000091482.8	0.00326262	1.01134	0.954448	SMPX	protein_coding
ENSG00000091483.7	2.19146	0.746245	0.139765	FH	protein_coding
ENSG00000091490.11	3.01627	0.70733	0.0849419	SEL1L3	protein_coding
ENSG00000091513.16	0.278557	0.900667	0.59811	TF	protein_coding
ENSG00000091527.16	0.702135	0.84743	0.402184	CDV3	protein_coding
ENSG00000091536.19	5.86315	1.62082	0.0161919	MYO15A	protein_coding
ENSG00000091542.9	1.80829	1.30504	0.179783	ALKBH5	protein_coding
ENSG00000091583.11	1.33779	0.795493	0.248832	APOH	protein_coding
ENSG00000091592.16	2.47182	1.36672	0.116528	NLRP1	protein_coding
ENSG00000091622.16	1.32524	0.796358	0.250719	PITPNM3	protein_coding
ENSG00000091640.8	0.778296	1.191	0.378552	SPAG7	protein_coding
ENSG00000091651.9	0.0221569	1.0298	0.881685	ORC6	protein_coding
ENSG00000091656.19	1.34424	1.25906	0.247097	ZFHX4	protein_coding
ENSG00000091664.9				SLC17A6	protein_coding
ENSG00000091704.10				CPA1	protein_coding
ENSG00000091732.17	2.32176	1.3522	0.128916	ZC3HC1	protein_coding
ENSG00000091831.24	1.01173	1.22327	0.314131	ESR1	protein_coding
ENSG00000091844.8	1.01567	1.22175	0.314003	RGS17	protein_coding
ENSG00000091879.14	0.0648787	1.05154	0.798951	ANGPT2	protein_coding
ENSG00000091947.10	0.000169553	0.997434	0.989611	TMEM101	protein_coding
ENSG00000091972.18	0.665995	1.17568	0.41554	CD200	protein_coding
ENSG00000091986.16	0.401669	1.13352	0.526362	CCDC80	protein_coding
ENSG00000092009.10	0.0175998	0.974019	0.894487	CMA1	protein_coding
ENSG00000092010.15	0.553972	0.863167	0.457456	PSME1	protein_coding
ENSG00000092020.10	0.25724	1.10601	0.611919	PPP2R3C	protein_coding
ENSG00000092036.18	0.0313498	1.03561	0.859452	HAUS4	protein_coding
ENSG00000092051.17	0.228838	1.09956	0.632406	JPH4	protein_coding
ENSG00000092054.13	0.00162314	1.00798	0.967865	MYH7	protein_coding
ENSG00000092067.6	0.00388583	1.01262	0.950285	CEBPE	protein_coding
ENSG00000092068.20	0.576983	1.16189	0.448057	SLC7A8	protein_coding
ENSG00000092094.11	1.07772	1.2276	0.300228	OSGEP	protein_coding
ENSG00000092096.18	0.686667	1.17787	0.40742	SLC22A17	protein_coding
ENSG00000092098.17	1.65767	1.29058	0.199713	RNF31	protein_coding
ENSG00000092108.22	1.95133	0.758974	0.163093	SCFD1	protein_coding
ENSG00000092140.16	3.12877	0.704467	0.0783572	G2E3	protein_coding
ENSG00000092148.13	0.397471	0.882608	0.528362	HECTD1	protein_coding
ENSG00000092199.18	0.0522372	1.04723	0.819354	HNRNPC	protein_coding
ENSG00000092200.12	0.200703	1.09269	0.654157	RPGRIP1	protein_coding
ENSG00000092201.10	0.208418	0.913615	0.647914	SUPT16H	protein_coding
ENSG00000092203.15	1.34439	1.25864	0.248012	TOX4	protein_coding
ENSG00000092208.17	0.664532	1.17513	0.416047	GEMIN2	protein_coding
ENSG00000092295.12	2.81924	1.3959	0.0950155	TGM1	protein_coding
ENSG00000092330.18	1.52018	1.27701	0.218715	TINF2	protein_coding
ENSG00000092345.14	0.0138272	1.02375	0.906378	DAZL	protein_coding
ENSG00000092377.15				TBL1Y	protein_coding
ENSG00000092421.17	1.75696	0.768314	0.18713	SEMA6A	protein_coding
ENSG00000092439.16	0.718937	0.845807	0.397107	TRPM7	protein_coding
ENSG00000092445.12	0.0115065	1.02144	0.914567	TYRO3	protein_coding
ENSG00000092470.12	0.0323729	0.965118	0.857216	WDR76	protein_coding
ENSG00000092529.25	2.29252	1.34866	0.130959	CAPN3	protein_coding
ENSG00000092531.10	0.680955	1.181	0.409196	SNAP23	protein_coding
ENSG00000092607.15	1.28156	1.25098	0.258672	TBX15	protein_coding
ENSG00000092621.13	3.52003	1.45243	0.0625329	PHGDH	protein_coding
ENSG00000092758.18	0.131884	1.07441	0.716493	COL9A3	protein_coding
ENSG00000092820.18	0.00844224	0.981981	0.926785	EZR	protein_coding
ENSG00000092841.19	0.450782	0.874468	0.502937	MYL6	protein_coding
ENSG00000092847.13	3.04787	0.70742	0.0826453	AGO1	protein_coding
ENSG00000092850.12	2.4282	1.36282	0.121601	TEKT2	protein_coding
ENSG00000092853.14	1.27002	0.800133	0.260493	CLSPN	protein_coding
ENSG00000092871.17	3.36242	0.693	0.0693429	RFFL	protein_coding
ENSG00000092929.12	2.13324	1.33493	0.145513	UNC13D	protein_coding
ENSG00000092931.11	0.320678	0.893895	0.571715	MFSD11	protein_coding
ENSG00000092964.18	0.094019	1.06238	0.759089	DPYSL2	protein_coding
ENSG00000092969.12	0.122697	1.07198	0.726023	TGFB2	protein_coding
ENSG00000092978.11	0.052373	1.04623	0.819042	GPATCH2	protein_coding
ENSG00000093000.19	0.391773	0.883782	0.531485	NUP50	protein_coding
ENSG00000093009.11	1.85304	0.762308	0.173823	CDC45	protein_coding
ENSG00000093010.15	0.537666	1.15604	0.464146	COMT	protein_coding
ENSG00000093072.18	0.529622	1.1557	0.466533	ADA2	protein_coding
ENSG00000093100.13	0.156391	1.08127	0.692721	AC016026.1	lncRNA
ENSG00000093134.15	3.11076	0.703326	0.0802091	VNN3	protein_coding
[truncated: 58,662 more rows]
