# Supplementary material for: Tamarixetin Suppresses Colorectal Cancer Progression by Targeting DPP7‐Mediated WNT3A/β‐Catenin Signalling Pathway
Source: J Cell Mol Med. 2025 Aug 22;29(16):e70787. doi: 10.1111/jcmm.70787 (PMC12372979; doi:10.1111/jcmm.70787)
Supplement: Supplementary file 10 — Table S5. Supporting Information. [file JCMM-29-e70787-s004.xlsx]

## Sheet: Sheet1
Table S5. Patient details of the PDOs
Gene	Type of genetic variant	Variant status	Test result
ABL1	Fusion gene	Fusion gene	Negative
AR	Copy number variation, CNV	CNV	Negative
	Variant	AR-V7	Negative
AKT1	Nucleotide substitution	p.Q79K	Negative
	Nucleotide substitution	p.E17K	Negative
	Copy number variation, CNV	CNV	Negative
ALK	Nucleotide substitution	p.C1156Y	Negative
	Nucleotide substitution	p.D1203N	Negative
	Nucleotide substitution	p.F1174L	Negative
	Nucleotide substitution	p.G1202R	Negative
	Nucleotide substitution	p.G1269A	Negative
	Nucleotide substitution	p.I1171N	Negative
	Nucleotide substitution	p.I1171T	Negative
	Nucleotide substitution	p.L1152R	Negative
	Nucleotide substitution	p.L1196M	Negative
	Nucleotide substitution	p.L1198F	Negative
	Nucleotide substitution	p.R1275Q	Negative
	Nucleotide substitution	p.S1206Y	Negative
	Nucleotide substitution	p.V1180L	Negative
	Fusion gene	Fusion gene	Negative
APC	Mutation	Pathogenic variant	p.Q1090X（31.37%）
BCL2	Recombination	Recombination	Negative
BCL2L11（BIM）	Deletion	2903bp Deletion	Negative
BRAF	Nucleotide substitution	p.G466E	Negative
	Nucleotide substitution	p.G466R	Negative
	Nucleotide substitution	p.G466V	Negative
	Nucleotide substitution	p.G469A	Negative
	Nucleotide substitution	p.G469E	Negative
	Nucleotide substitution	p.L597Q	Negative
	Nucleotide substitution	p.L597S	Negative
	Nucleotide substitution	p.L597R	Negative
	Nucleotide substitution	p.L597V	Negative
	Nucleotide substitution	p.L505H	Negative
	Nucleotide substitution	p.N581S	Negative
	Nucleotide substitution	p.D594N	Negative
	Nucleotide substitution	p.K601N	Negative
	Nucleotide substitution	p.K601T	Negative
	Nucleotide substitution	p.K601Q	Negative
	Nucleotide substitution	p.K601E	Negative
	Nucleotide substitution	p.V600E	Negative
	Nucleotide substitution	p.Y472C	Negative
	Nucleotide substitution	p.V600G	Negative
BRCA1	Mutation	Pathogenic variant	Negative
BRCA2	Mutation	Pathogenic variant	Negative
ATM	Mutation	Pathogenic variant	Negative
ATR	Mutation	Pathogenic variant	Negative
BAP1	Mutation	Pathogenic variant	Negative
BARD1	Mutation	Pathogenic variant	p.Q701X (25.61%)
BLM	Mutation	Pathogenic variant	Negative
BRIP1	Mutation	Pathogenic variant	Negative
CDK12	Mutation	Pathogenic variant	Negative
CHEK1	Mutation	Pathogenic variant	Negative
CHEK2	Mutation	Pathogenic variant	Negative
FAM175A	Mutation	Pathogenic variant	Negative
FANCA	Mutation	Pathogenic variant	Negative
FANCC	Mutation	Pathogenic variant	Negative
FANCD2	Mutation	Pathogenic variant	Negative
FANCE	Mutation	Pathogenic variant	Negative
FANCF	Mutation	Pathogenic variant	Negative
FANCL	Mutation	Pathogenic variant	Negative
FANCM	Mutation	Pathogenic variant	Negative
GEN1	Mutation	Pathogenic variant	Negative
MRE11A	Mutation	Pathogenic variant	Negative
NBN	Mutation	Pathogenic variant	Negative
PALB2	Mutation	Pathogenic variant	Negative
PPP2R2A	Mutation	Pathogenic variant	Negative
RAD50	Mutation	Pathogenic variant	Negative
RAD51B	Mutation	Pathogenic variant	Negative
RAD51C	Mutation	Pathogenic variant	Negative
RAD51D	Mutation	Pathogenic variant	Negative
RAD54L	Mutation	Pathogenic variant	Negative
RECQL	Mutation	Pathogenic variant	Negative
RINT1	Mutation	Pathogenic variant	Negative
SLX4	Mutation	Pathogenic variant	Negative
WRN	Mutation	Pathogenic variant	Negative
BTK	Nucleotide substitution	p.C481S	Negative
	Nucleotide substitution	p.T316A	Negative
CCND1	Copy number variation, CNV	CNV	Negative
CDK4	Copy number variation, CNV	CNV	Negative
CDK6	Copy number variation, CNV	CNV	Negative
CDKN2A	Mutation	Pathogenic variant	Negative
DDR2	Nucleotide substitution	p.G253C	Negative
	Nucleotide substitution	p.G774V	Negative
	Nucleotide substitution	p.G505S	Negative
	Nucleotide substitution	p.I638F	Negative
	Nucleotide substitution	p.L239R	Negative
	Nucleotide substitution	p.L63V	Negative
	Nucleotide substitution	p.S768R	Negative
EGFR	Insertion	Exon20	Negative
	Insertion	p.A763_Y764insFQE A	Negative
	Insertion	Exon19	Negative
	Nucleotide substitution	p.C797S	Negative
	Nucleotide substitution	p.G719A	Negative
	Nucleotide substitution	p.G719C	Negative
	Nucleotide substitution	p.G719S	Negative
	Nucleotide substitution	p.L858R	Negative
	Nucleotide substitution	p.L861Q	Negative
	Nucleotide substitution	p.S768I	Negative
	Nucleotide substitution	p.T790M	Negative
	Deletion	Exon19	Negative
	Copy number variation, CNV	CNV	Negative
ERBB2	Copy number variation, CNV	CNV	Negative
	Insertion	Exon20	Negative
ERBB3	Nucleotide substitution	p.G284R	Negative
	Nucleotide substitution	p.R103G	Negative
	Nucleotide substitution	p.V104M	Negative
	Nucleotide substitution	p.V855A	Negative
FGFR1	Copy number variation, CNV	CNV	Negative
	Fusion gene	Fusion gene	Negative
FGFR2	Fusion gene	Fusion gene	Negative
	Copy number variation, CNV	CNV	Negative
FGFR3	Nucleotide substitution	p.S249C	Negative
	Nucleotide substitution	p.G370	Negative
	Nucleotide substitution	p.R248C	Negative
	Nucleotide substitution	p.S249	Negative
	Nucleotide substitution	p.Y373	Negative
	Nucleotide substitution	p.Y375C	Negative
	Copy number variation, CNV	CNV	Negative
	Fusion gene	Fusion gene	Negative
GNA11	Nucleotide substitution	p.Q209L	Negative
GNAQ	Nucleotide substitution	p.Q209L	Negative
FLT1（VEGFR1）	Copy number variation, CNV	CNV	Negative
KDR（VEGFR2）	Copy number variation, CNV	CNV	Negative
FLT4（VEGFR3）	Copy number variation, CNV	CNV	Negative
VEGFA	Copy number variation, CNV	CNV	Negative
VEGFB	Copy number variation, CNV	CNV	Negative
FLT3	Mutation	Pathogenic variant	Negative
	Copy number variation, CNV	CNV	Negative
HRAS	Nucleotide substitution	p.A146P	Negative
	Nucleotide substitution	p.A146R	Negative
	Nucleotide substitution	p.A146S	Negative
	Nucleotide substitution	p.A146T	Negative
	Nucleotide substitution	p.A146V	Negative
	Nucleotide substitution	p.A59E	Negative
	Nucleotide substitution	p.A59T	Negative
	Nucleotide substitution	p.E62G	Negative
	Nucleotide substitution	p.G12A	Negative
	Nucleotide substitution	p.G12C	Negative
	Nucleotide substitution	p.G12D	Negative
	Nucleotide substitution	p.G12R	Negative
	Nucleotide substitution	p.G12S	Negative
	Nucleotide substitution	p.G12V	Negative
	Nucleotide substitution	p.G13A	Negative
	Nucleotide substitution	p.G13C	Negative
	Nucleotide substitution	p.G13D	Negative
	Nucleotide substitution	p.G13R	Negative
	Nucleotide substitution	p.G13V	Negative
	Nucleotide substitution	p.K117N	Negative
	Nucleotide substitution	p.Q61H	Negative
	Nucleotide substitution	p.Q61K	Negative
	Nucleotide substitution	p.Q61L	Negative
	Nucleotide substitution	p.Q61P	Negative
	Nucleotide substitution	p.Q61R	Negative
	Copy number variation, CNV	CNV	Negative
IDH1	Nucleotide substitution	p.R132	Negative
IDH2	Nucleotide substitution	p.R140	Negative
	Nucleotide substitution	p.R172	Negative
JAK1	Mutation	Pathogenic variant	Negative
JAK2	Fusion gene	Fusion gene	Negative
JAK3	Mutation	Pathogenic variant	Negative
KIT	Nucleotide substitution	p.D816V	Negative
	Nucleotide substitution	p.449_514(exon9)	Negative
	Nucleotide substitution	p.550_592(exon11)	Negative
	Nucleotide substitution	p.627_664(exon13)	Negative
	Nucleotide substitution	p.664_714(exon14)	Negative
	Nucleotide substitution	p.788_828(exon17)	Negative
	Nucleotide substitution	p.829_860(exon18)	Negative
KRAS	Nucleotide substitution	p.A146P	Negative
	Nucleotide substitution	p.A146R	Negative
	Nucleotide substitution	p.A146S	Negative
	Nucleotide substitution	p.A146T	Negative
	Nucleotide substitution	p.A146V	Negative
	Nucleotide substitution	p.A59E	Negative
	Nucleotide substitution	p.A59T	Negative
	Nucleotide substitution	p.G12A	Negative
	Nucleotide substitution	p.G12C	Negative
	Nucleotide substitution	p.G12D	Negative
	Nucleotide substitution	p.G12R	Negative
	Nucleotide substitution	p.G12S	Negative
	Nucleotide substitution	p.G12V	Negative
	Nucleotide substitution	p.G13A	Negative
	Nucleotide substitution	p.G13C	Negative
	Nucleotide substitution	p.G13D	0.2308
	Nucleotide substitution	p.G13R	Negative
	Nucleotide substitution	p.G13S	Negative
	Nucleotide substitution	p.G13V	Negative
	Nucleotide substitution	p.K117N	Negative
	Nucleotide substitution	p.Q61H	Negative
	Nucleotide substitution	p.Q61K	Negative
	Nucleotide substitution	p.Q61L	Negative
	Nucleotide substitution	p.Q61P	Negative
	Nucleotide substitution	p.Q61R	Negative
MAP2K1	Mutation	Pathogenic variant	Negative
MET	Nucleotide substitution	Exon14skipping	Negative
	Copy number variation, CNV	CNV	Negative
MTOR	Mutation	Pathogenic variant	Negative
NF1	Mutation	Pathogenic variant	Negative
NF2	Mutation	Pathogenic variant	Negative
NRAS	Nucleotide substitution	p.A146P	Negative
	Nucleotide substitution	p.A146R	Negative
	Nucleotide substitution	p.A146S	Negative
	Nucleotide substitution	p.A146T	Negative
	Nucleotide substitution	p.A146V	Negative
	Nucleotide substitution	p.A59D	Negative
	Nucleotide substitution	p.A59E	Negative
	Nucleotide substitution	p.A59T	Negative
	Nucleotide substitution	p.G12A	Negative
	Nucleotide substitution	p.G12C	Negative
	Nucleotide substitution	p.G12D	Negative
	Nucleotide substitution	p.G12R	Negative
	Nucleotide substitution	p.G12S	Negative
	Nucleotide substitution	p.G12V	Negative
	Nucleotide substitution	p.G13A	Negative
	Nucleotide substitution	p.G13C	Negative
	Nucleotide substitution	p.G13D	Negative
	Nucleotide substitution	p.G13R	Negative
	Nucleotide substitution	p.G13V	Negative
	Nucleotide substitution	p.Q61E	Negative
	Nucleotide substitution	p.Q61K	Negative
	Nucleotide substitution	p.Q61L	Negative
	Nucleotide substitution	p.Q61P	Negative
	Nucleotide substitution	p.Q61R	Negative
	Copy number variation, CNV	CNV	Negative
NTRK1	Fusion gene	Fusion gene	Negative
NTRK2	Fusion gene	Fusion gene	Negative
NTRK3	Fusion gene	Fusion gene	Negative
PDCD1	Copy number variation, CNV	CNV	Negative
CD274	Copy number variation, CNV	CNV	Negative
PDGFRA	Nucleotide substitution	p.D842V	Negative
	Mutation	p.552_596(exon12)	Negative
	Mutation	p.631_668(exon14)	Negative
	Mutation	p.814_854(exon18)	Negative
	Fusion gene	Fusion gene	Negative
PDGFRB	Fusion gene	Fusion gene	Negative
PIK3CA	Nucleotide substitution	p.D549N	Negative
	Nucleotide substitution	p.E542K	Negative
	Nucleotide substitution	p.E545G	Negative
	Nucleotide substitution	p.E545K	Negative
	Nucleotide substitution	p.E545Q	Negative
	Nucleotide substitution	p.E545V	Negative
	Nucleotide substitution	p.H1047L	Negative
	Nucleotide substitution	p.H1047R	Negative
	Nucleotide substitution	p.Q546E	Negative
	Nucleotide substitution	p.Q546K	Negative
	Nucleotide substitution	p.Q546L	Negative
	Nucleotide substitution	p.Q546P	Negative
	Nucleotide substitution	p.Q546R	Negative
	Nucleotide substitution	p.R88Q	Negative
PTCH1	Mutation	Pathogenic variant	Negative
PTEN	Mutation	Pathogenic variant	Negative
RAF1	Copy number variation, CNV	CNV	Negative
	Fusion gene	Fusion gene	Negative
RB1	Mutation	Pathogenic variant	Negative
RET	Fusion gene	Fusion gene	Negative
ROS1	Fusion gene	Fusion gene	Negative
SMAD4	Mutation	Pathogenic variant	Negative
SMO	Mutation	Pathogenic variant	Negative
TP53	Mutation	Pathogenic variant	p.R196X(50.94%)
TSC1	Mutation	Pathogenic variant	Negative
TSC2	Mutation	Pathogenic variant	Negative
